# Supplementary material for: A revision of Pachyballus Simon, 1900 and Peplometus Simon, 1900 (Araneae, Salticidae, Ballini) with descriptions of new species
Source: Zookeys. 2020 Jun 30;944:47–98. doi: 10.3897/zookeys.944.49921 (PMC7340629; doi:10.3897/zookeys.944.49921)
Supplement: XML Treatment for Pachyballus [file zookeys.944.49921-treatment1.xml]

<!DOCTYPE tp:taxon-treatment
  PUBLIC "-//TaxonX//DTD Taxonomic Treatment Publishing DTD v0 20100105//EN" "tax-treatment-NSO.dtd">
<tp:taxon-treatment xmlns:tp="http://www.plazi.org/taxpub"><tp:treatment-meta><kwd-group><label>Taxon classification</label><kwd><named-content xmlns:xlink="http://www.w3.org/1999/xlink" content-type="kingdom">Animalia</named-content></kwd><kwd><named-content xmlns:xlink="http://www.w3.org/1999/xlink" content-type="order">Araneae</named-content></kwd><kwd><named-content xmlns:xlink="http://www.w3.org/1999/xlink" content-type="family">Salticidae</named-content></kwd></kwd-group><mixed-citation publication-type="journal"><person-group><name><surname>Wesołowska</surname><given-names>Wanda</given-names></name><name><surname>Azarkina</surname><given-names>Galina N.</given-names></name><name><surname>Wiśniewski</surname><given-names>Konrad</given-names></name></person-group><article-title>A revision of <italic><tp:taxon-name><tp:taxon-name-part taxon-name-part-type="genus" reg="Pachyballus">Pachyballus</tp:taxon-name-part></tp:taxon-name></italic> Simon, 1900 and <italic><tp:taxon-name><tp:taxon-name-part taxon-name-part-type="genus" reg="Peplometus">Peplometus</tp:taxon-name-part></tp:taxon-name></italic> Simon, 1900 (<tp:taxon-name><tp:taxon-name-part taxon-name-part-type="order">Araneae</tp:taxon-name-part></tp:taxon-name>, <tp:taxon-name><tp:taxon-name-part taxon-name-part-type="family">Salticidae</tp:taxon-name-part></tp:taxon-name>, <tp:taxon-name><tp:taxon-name-part taxon-name-part-type="tribe">Ballini</tp:taxon-name-part></tp:taxon-name>) with descriptions of new species</article-title><source>Zookeys</source><day>30</day><month>6</month><year>2020</year><volume>944</volume><fpage>47</fpage><lpage>98</lpage><pub-id pub-id-type="doi">10.3897/zookeys.944.49921</pub-id></mixed-citation></tp:treatment-meta><tp:nomenclature><tp:taxon-name><object-id xmlns:xlink="http://www.w3.org/1999/xlink" content-type="arpha" xlink:type="simple">EFE6C941-06F2-5013-A6AD-6CF4AE55626F</object-id>
            <tp:taxon-name-part taxon-name-part-type="genus" reg="Pachyballus">Pachyballus</tp:taxon-name-part>
          </tp:taxon-name><tp:taxon-authority>Simon, 1900</tp:taxon-authority><tp:nomenclature-citation-list><tp:nomenclature-citation><tp:taxon-name>
                <tp:taxon-name-part taxon-name-part-type="genus" reg="Pachyballus">Pachyballus</tp:taxon-name-part>
              </tp:taxon-name><comment><xref ref-type="bibr" rid="B23">Simon 1900</xref>: 399; <xref ref-type="bibr" rid="B24">1901</xref>: 486.</comment></tp:nomenclature-citation></tp:nomenclature-citation-list></tp:nomenclature><tp:treatment-sec sec-type="type species" id="SECID0ETOAE"><title>Type species.</title><p><italic><tp:taxon-name><tp:taxon-name-part taxon-name-part-type="genus" reg="Pachyballus">Pachyballus</tp:taxon-name-part> <tp:taxon-name-part taxon-name-part-type="species" reg="transversus">transversus</tp:taxon-name-part></tp:taxon-name></italic> Simon, 1900.</p></tp:treatment-sec><tp:treatment-sec sec-type="diagnosis" id="SECID0EEPAE"><title>Diagnosis.</title><p><italic><tp:taxon-name><tp:taxon-name-part taxon-name-part-type="genus" reg="Pachyballus">Pachyballus</tp:taxon-name-part></tp:taxon-name></italic> is closely related to <italic><tp:taxon-name><tp:taxon-name-part taxon-name-part-type="genus" reg="Peplometus">Peplometus</tp:taxon-name-part></tp:taxon-name></italic>. From the latter genus it can easily be separated by the rounded abdomen (elongated in <italic><tp:taxon-name><tp:taxon-name-part taxon-name-part-type="genus" reg="Peplometus">Peplometus</tp:taxon-name-part></tp:taxon-name></italic>), by the form of leg I in males (not modified) and by the absence of the leaf-like setae on tibia I.</p></tp:treatment-sec><tp:treatment-sec sec-type="description" id="SECID0E6PAE"><title>Description.</title><p>Small to medium-sized spiders (ca. 3.0–5.0 mm length), with very flat body, covered with tough highly sclerotised integument. Body colouration in the majority of species dark brown or black with metallic lustre, only legs (especially in females) lighter. Carapace rounded, its width usually slightly larger than the length, eye field clearly trapezoid. Posterior part of carapace covered with abdomen. Chelicerae with three (exceptionally two) teeth on promargin and two to four teeth on retromargin, basally fused together. Abdomen short and wide, heart-shaped or rounded, its length to width ratio is 0.8–1.1, clearly wider than carapace, with straight anterior border. Abdominal dorsum totally covered with strongly sclerotised scutum, its edges sloping so that the abdomen has shape of a shallow bowl. Venter with a narrow scutum along anterior margin, its lobes extending laterally as lobes. A second, trapezoid scutum in posterior part, numerous very small sclerotised bumps on both sides of abdomen (Fig. <xref ref-type="fig" rid="F1">1</xref>). Legs short, first pair slightly bigger in males, with enlarged femora. Tibia I not modified, setae on its ventral side not so dense as in <italic><tp:taxon-name><tp:taxon-name-part taxon-name-part-type="genus" reg="Peplometus">Peplometus</tp:taxon-name-part></tp:taxon-name></italic>. Tarsus of the female palp usually black. Male palp with oval bulb, embolus spirally coiled around its tip (Fig. <xref ref-type="fig" rid="F1">3</xref>). Tibial apophysis thin and straight. Epigyne with large semi-circular depression (atrium), usually divided by epigynal septum, copulatory ducts usually long, forming a spiral in their initial parts and with several complex loops distally.</p></tp:treatment-sec><tp:treatment-sec><!--Section generated to contain objects referenced in tp:taxon-treatment.--><fig id="F1" position="float" orientation="portrait"><object-id xmlns:xlink="http://www.w3.org/1999/xlink" content-type="doi" xlink:type="simple">10.3897/zookeys.944.49921.figures1-6</object-id><object-id xmlns:xlink="http://www.w3.org/1999/xlink" content-type="arpha" xlink:type="simple">43BBAC58-15EE-5D8B-B986-8D5D463947A0</object-id><label>Figures 1–6.</label><caption><p>Some morphological characters of <italic><tp:taxon-name><tp:taxon-name-part taxon-name-part-type="genus" reg="Pachyballus">Pachyballus</tp:taxon-name-part></tp:taxon-name></italic> and <italic><tp:taxon-name><tp:taxon-name-part taxon-name-part-type="genus" reg="Peplometus">Peplometus</tp:taxon-name-part></tp:taxon-name></italic><bold>1</bold><italic><tp:taxon-name><tp:taxon-name-part taxon-name-part-type="genus" reg="Pachyballus">Pach.</tp:taxon-name-part> <tp:taxon-name-part taxon-name-part-type="species" reg="flavipes">flavipes</tp:taxon-name-part></tp:taxon-name></italic> (specimen from Gabon), male, ventral abdominal scuta <bold>2</bold><italic><tp:taxon-name><tp:taxon-name-part taxon-name-part-type="genus" reg="Pachyballus">Pach.</tp:taxon-name-part> <tp:taxon-name-part taxon-name-part-type="species" reg="ornatus">ornatus</tp:taxon-name-part></tp:taxon-name></italic> (specimen from Tanzania), female, ventral abdominal scuta <bold>3</bold><italic><tp:taxon-name><tp:taxon-name-part taxon-name-part-type="genus" reg="Pachyballus">Pach.</tp:taxon-name-part> <tp:taxon-name-part taxon-name-part-type="species" reg="flavipes">flavipes</tp:taxon-name-part></tp:taxon-name></italic> (specimen from Congo), embolus <bold>4</bold><italic><tp:taxon-name><tp:taxon-name-part taxon-name-part-type="genus" reg="Peplometus">Pepl.</tp:taxon-name-part> <tp:taxon-name-part taxon-name-part-type="species" reg="biscutellatus">biscutellatus</tp:taxon-name-part></tp:taxon-name></italic> (specimen from Ivory Coast), palpal organ in ventral view <bold>5</bold><italic><tp:taxon-name><tp:taxon-name-part taxon-name-part-type="genus" reg="Pachyballus">Pach.</tp:taxon-name-part> <tp:taxon-name-part taxon-name-part-type="species" reg="flavipes">flavipes</tp:taxon-name-part></tp:taxon-name></italic> (specimen from Zimbabwe), epigyne with broken embolus in copulatory opening <bold>6</bold><italic><tp:taxon-name><tp:taxon-name-part taxon-name-part-type="genus" reg="Pachyballus">Pach.</tp:taxon-name-part> <tp:taxon-name-part taxon-name-part-type="species" reg="castaneus">castaneus</tp:taxon-name-part></tp:taxon-name></italic>, pitted integument of abdomen.</p></caption><graphic xmlns:xlink="http://www.w3.org/1999/xlink" xlink:href="zookeys-944-047-g001.jpg" position="float" orientation="portrait" xlink:type="simple" id="oo_427052.jpg"><uri content-type="original_file" xlink:type="simple">https://binary.pensoft.net/fig/427052</uri></graphic></fig></tp:treatment-sec><ref-list><ref id="B23"><mixed-citation xmlns:xlink="http://www.w3.org/1999/xlink" xlink:type="simple"><person-group><name name-style="western"><surname>Simon</surname><given-names>E</given-names></name></person-group> (<year>1900</year>) <article-title>Descriptions d’arachnides nouveaux de la famille des <tp:taxon-name><tp:taxon-name-part taxon-name-part-type="family">Attidae</tp:taxon-name-part></tp:taxon-name>.</article-title><source>Annales de la Société Entomologique de Belgique</source><volume>44</volume>: <fpage>381</fpage>–<lpage>407</lpage>.</mixed-citation></ref><ref id="B24"><mixed-citation xmlns:xlink="http://www.w3.org/1999/xlink" xlink:type="simple"><person-group><name name-style="western"><surname>Simon</surname><given-names>E</given-names></name></person-group> (<year>1901</year>) Histoire naturelle des araignées. Paris, t. 2, 381–668.</mixed-citation></ref></ref-list></tp:taxon-treatment>
