# Supplementary material for: A revision of Pachyballus Simon, 1900 and Peplometus Simon, 1900 (Araneae, Salticidae, Ballini) with descriptions of new species
Source: Zookeys. 2020 Jun 30;944:47–98. doi: 10.3897/zookeys.944.49921 (PMC7340629; doi:10.3897/zookeys.944.49921)
Supplement: XML Treatment for Pachyballus caelestis [file zookeys.944.49921-treatment2.xml]

<!DOCTYPE tp:taxon-treatment
  PUBLIC "-//TaxonX//DTD Taxonomic Treatment Publishing DTD v0 20100105//EN" "tax-treatment-NSO.dtd">
<tp:taxon-treatment xmlns:tp="http://www.plazi.org/taxpub"><tp:treatment-meta><kwd-group><label>Taxon classification</label><kwd><named-content xmlns:xlink="http://www.w3.org/1999/xlink" content-type="kingdom">Animalia</named-content></kwd><kwd><named-content xmlns:xlink="http://www.w3.org/1999/xlink" content-type="order">Araneae</named-content></kwd><kwd><named-content xmlns:xlink="http://www.w3.org/1999/xlink" content-type="family">Salticidae</named-content></kwd></kwd-group><mixed-citation publication-type="journal"><person-group><name><surname>Wesołowska</surname><given-names>Wanda</given-names></name><name><surname>Azarkina</surname><given-names>Galina N.</given-names></name><name><surname>Wiśniewski</surname><given-names>Konrad</given-names></name></person-group><article-title>A revision of <italic><tp:taxon-name><tp:taxon-name-part taxon-name-part-type="genus" reg="Pachyballus">Pachyballus</tp:taxon-name-part></tp:taxon-name></italic> Simon, 1900 and <italic><tp:taxon-name><tp:taxon-name-part taxon-name-part-type="genus" reg="Peplometus">Peplometus</tp:taxon-name-part></tp:taxon-name></italic> Simon, 1900 (<tp:taxon-name><tp:taxon-name-part taxon-name-part-type="order">Araneae</tp:taxon-name-part></tp:taxon-name>, <tp:taxon-name><tp:taxon-name-part taxon-name-part-type="family">Salticidae</tp:taxon-name-part></tp:taxon-name>, <tp:taxon-name><tp:taxon-name-part taxon-name-part-type="tribe">Ballini</tp:taxon-name-part></tp:taxon-name>) with descriptions of new species</article-title><source>Zookeys</source><day>30</day><month>6</month><year>2020</year><volume>944</volume><fpage>47</fpage><lpage>98</lpage><pub-id pub-id-type="doi">10.3897/zookeys.944.49921</pub-id></mixed-citation></tp:treatment-meta><tp:nomenclature><tp:taxon-name><object-id xmlns:xlink="http://www.w3.org/1999/xlink" content-type="arpha" xlink:type="simple">106CD250-4466-54E3-84E7-0DB5EED3B7B7</object-id>
            <tp:taxon-name-part taxon-name-part-type="genus" reg="Pachyballus">Pachyballus</tp:taxon-name-part>
            <tp:taxon-name-part taxon-name-part-type="species" reg="caelestis">caelestis</tp:taxon-name-part>
            <object-id xmlns:xlink="http://www.w3.org/1999/xlink" content-type="zoobank" xlink:type="simple">http://zoobank.org/DD252B66-8F33-4266-B6A1-670C09BA3D3F</object-id>
          </tp:taxon-name><tp:taxon-status xmlns:xlink="http://www.w3.org/1999/xlink" xlink:type="simple">sp. nov.</tp:taxon-status><xref ref-type="fig" rid="F3">Figures 9–13</xref><xref ref-type="fig" rid="F4">, 14–17</xref><xref ref-type="fig" rid="F36">, 193</xref></tp:nomenclature><tp:treatment-sec sec-type="Holotype" id="SECID0E13AE"><title>Holotype.</title><p>Congo D.R. • ♀; Mayombe, Bas Congo, Luki Forest Reserve; <named-content xmlns:xlink="http://www.w3.org/1999/xlink" content-type="dwc:verbatimCoordinates" xlink:type="simple"><named-content content-type="geo-json" specific-use="{&#34;type&#34;:&#34;Point&#34;,&#34;coordinates&#34;:[13.083333,-5.616667]}" id="NCID0ED4AE" xlink:type="simple">5°37'S, 13°05'E</named-content></named-content>; 23.IX.2007; D. De Bakker and J.<tp:taxon-name><tp:taxon-name-part taxon-name-part-type="genus" reg="Pachyballus">P.</tp:taxon-name-part></tp:taxon-name> Michiels leg.; canopy fogging, old secondary rainforest; <named-content xmlns:xlink="http://www.w3.org/1999/xlink" content-type="dwc:institutional_code" xlink:type="simple">MRAC</named-content> 226 102.</p></tp:treatment-sec><tp:treatment-sec sec-type="Paratypes" id="SECID0ET4AE"><title>Paratypes.</title><p>Congo D.R. • 1♀; same locality as the holotype; 25.IX.2007; canopy fogging, old secondary rainforest; <named-content xmlns:xlink="http://www.w3.org/1999/xlink" content-type="dwc:institutional_code" xlink:type="simple">MRAC</named-content> 226 107 • 1♀; the same locality; 1.X.2007; canopy fogging, primary rainforest; <named-content xmlns:xlink="http://www.w3.org/1999/xlink" content-type="dwc:institutional_code" xlink:type="simple">MRAC</named-content> 226 114 • 1♂; the same locality; 13.XI.2006; canopy fogging, primary rainforest; <named-content xmlns:xlink="http://www.w3.org/1999/xlink" content-type="dwc:institutional_code" xlink:type="simple">MRAC</named-content> 226 113.</p></tp:treatment-sec><tp:treatment-sec sec-type="diagnosis" id="SECID0EI5AE"><title>Diagnosis.</title><p>This species is covered very densely with short hairs, which is the best feature to distinguish it from congeners. Male palpal organ has a characteristic embolus that forms a considerably high and narrow coil similar to that of <italic><tp:taxon-name><tp:taxon-name-part taxon-name-part-type="genus" reg="Pachyballus">P.</tp:taxon-name-part> <tp:taxon-name-part taxon-name-part-type="species" reg="castaneus">castaneus</tp:taxon-name-part></tp:taxon-name></italic>. The coil comprises four loops (two and a half in the latter species). The female is distinctive in having the epigyne with broad, short ridge on posterior edge of the epigynal depression; the copulatory ducts are relatively straight (they do not form any loops).</p></tp:treatment-sec><tp:treatment-sec sec-type="etymology" id="SECID0EZ5AE"><title>Etymology.</title><p>The specific name is from Latin, meaning “soaring” and refers to this species living high in a forest canopy.</p></tp:treatment-sec><tp:treatment-sec sec-type="description" id="SECID0E55AE"><title>Description.</title><p><bold>Male.</bold> Measurements. Cephalothorax: length 1.4, width 1.5, height 0.5. Eye field: length 0.7, anterior width 1.2, posterior width 1.5. Abdomen: length 1.8, width 2.0.</p><p>General appearance as in Fig. <xref ref-type="fig" rid="F3">9</xref>. Small, very flat spider with strongly sclerotised, pitted integument. Carapace black, clothed in dense short light hairs. Eye field trapezoid, distance between anterior lateral eyes shorter than between posterior laterals. Eyes encircled by white scales. Clypeus low, with a few white hairs. Chelicera with two teeth on promarginal edge and four retromarginal teeth. Endites and labium light brown with whitish tips. Abdomen heart-shaped, wider than long, blackish with white scales on sides and posterior part. Anterior margin of abdomen covers posterior part of carapace. Venter brown, with typical scuta. Spinnerets black. Legs I the stoutest, femur and patella brown, tibia slightly thickened, black with long dark setae ventrally, metatarsus and tarsus yellowish. Tibia with one short ventral spine distally, metatarsus with two pairs of ventral spines. Legs II the same in colour as the first pair. Legs III and IV brown with yellow distal segments. Pedipalp yellowish, its structure similar to that in other species, embolus forms a considerably high and narrow coil that comprises four loops as in Figs <xref ref-type="fig" rid="F3">12</xref>–<xref ref-type="fig" rid="F4">15</xref>.</p><p><bold>Female.</bold> Measurements. Cephalothorax: length 1.1–1.2, width 1.3–1.4, height 0.5. Eye field: length 0.6–0.7, anterior width 1.0–1.1, posterior width 1.2–1.3. Abdomen: length 2.0–2.2, width 2.2–2.4.</p><p>General appearance as in Figs <xref ref-type="fig" rid="F3">10</xref>, <xref ref-type="fig" rid="F3">11</xref>. Slightly larger than male, shape of body similar. Carapace covered with white hairs. Colouration of abdomen a little lighter than in male, brown, blackish in the mid part and along edge. Palps light brown. Epigyne oval, central depression divided posteriorly by short, wide ridge (Fig. <xref ref-type="fig" rid="F4">16</xref>). Copulatory ducts wide, spermathecae slightly smaller than in other species, small accessory glands opening into copulatory ducts (Fig. <xref ref-type="fig" rid="F4">17</xref>).</p><fig id="F3" position="float" orientation="portrait"><object-id xmlns:xlink="http://www.w3.org/1999/xlink" content-type="doi" xlink:type="simple">10.3897/zookeys.944.49921.figures9-13</object-id><object-id xmlns:xlink="http://www.w3.org/1999/xlink" content-type="arpha" xlink:type="simple">051081E7-AA5B-5230-98DF-3A026F75DE6D</object-id><label>Figures 9–13.</label><caption><p><italic><tp:taxon-name><tp:taxon-name-part taxon-name-part-type="genus" reg="Pachyballus">Pachyballus</tp:taxon-name-part> <tp:taxon-name-part taxon-name-part-type="species" reg="caelestis">caelestis</tp:taxon-name-part></tp:taxon-name></italic> sp. nov. <bold>9</bold> male, habitus, dorsal view <bold>10</bold> female, habitus, dorsal view <bold>11</bold> female, habitus, lateral view <bold>12</bold> palpal organ, ventral view <bold>13</bold> palpal organ, lateral view.</p></caption><graphic xmlns:xlink="http://www.w3.org/1999/xlink" xlink:href="zookeys-944-047-g003.jpg" position="float" orientation="portrait" xlink:type="simple" id="oo_427054.jpg"><uri content-type="original_file" xlink:type="simple">https://binary.pensoft.net/fig/427054</uri></graphic></fig><fig id="F4" position="float" orientation="portrait"><object-id xmlns:xlink="http://www.w3.org/1999/xlink" content-type="doi" xlink:type="simple">10.3897/zookeys.944.49921.figures14-17</object-id><object-id xmlns:xlink="http://www.w3.org/1999/xlink" content-type="arpha" xlink:type="simple">4F2209E4-FA1B-5DC8-BDDC-8569509322B1</object-id><label>Figures 14–17.</label><caption><p><italic><tp:taxon-name><tp:taxon-name-part taxon-name-part-type="genus" reg="Pachyballus">Pachyballus</tp:taxon-name-part> <tp:taxon-name-part taxon-name-part-type="species" reg="caelestis">caelestis</tp:taxon-name-part></tp:taxon-name></italic> sp. nov. <bold>14</bold> palpal organ, ventral view <bold>15</bold> palpal organ, lateral view <bold>16</bold> epigyne <bold>17</bold> internal structure of epigyne.</p></caption><graphic xmlns:xlink="http://www.w3.org/1999/xlink" xlink:href="zookeys-944-047-g004.jpg" position="float" orientation="portrait" xlink:type="simple" id="oo_427055.jpg"><uri content-type="original_file" xlink:type="simple">https://binary.pensoft.net/fig/427055</uri></graphic></fig></tp:treatment-sec><tp:treatment-sec sec-type="distribution" id="SECID0ENCAG"><title>Distribution.</title><p>Known only from the type locality (Fig. <xref ref-type="fig" rid="F36">193</xref>).</p></tp:treatment-sec><tp:treatment-sec sec-type="remarks" id="SECID0EXCAG"><title>Remarks.</title><p>All specimens were collected by fogging. Probably, this species lives high in the forest canopy.</p></tp:treatment-sec><tp:treatment-sec><!--Section generated to contain objects referenced in tp:taxon-treatment.--><fig id="F36" position="float" orientation="portrait"><object-id xmlns:xlink="http://www.w3.org/1999/xlink" content-type="doi" xlink:type="simple">10.3897/zookeys.944.49921.figures193-198</object-id><object-id xmlns:xlink="http://www.w3.org/1999/xlink" content-type="arpha" xlink:type="simple">A978F81A-BDE7-5D2B-B42B-9D0311F78341</object-id><label>Figures 193–198.</label><caption><p>Distribution maps of <italic><tp:taxon-name><tp:taxon-name-part taxon-name-part-type="genus" reg="Pachyballus">Pachyballus</tp:taxon-name-part></tp:taxon-name></italic> and <italic><tp:taxon-name><tp:taxon-name-part taxon-name-part-type="genus" reg="Peplometus">Peplometus</tp:taxon-name-part></tp:taxon-name></italic> species. <bold>193</bold> circle – <italic><tp:taxon-name><tp:taxon-name-part taxon-name-part-type="genus" reg="Pachyballus">Pachyballus</tp:taxon-name-part> <tp:taxon-name-part taxon-name-part-type="species" reg="caelestis">caelestis</tp:taxon-name-part></tp:taxon-name></italic>, square – <italic><tp:taxon-name><tp:taxon-name-part taxon-name-part-type="genus" reg="Pachyballus">P.</tp:taxon-name-part> <tp:taxon-name-part taxon-name-part-type="species" reg="castaneus">castaneus</tp:taxon-name-part></tp:taxon-name></italic>, triangle – <italic><tp:taxon-name><tp:taxon-name-part taxon-name-part-type="genus" reg="Pachyballus">P.</tp:taxon-name-part> <tp:taxon-name-part taxon-name-part-type="species" reg="variegatus">variegatus</tp:taxon-name-part></tp:taxon-name></italic><bold>194</bold><italic><tp:taxon-name><tp:taxon-name-part taxon-name-part-type="genus" reg="Pachyballus">P.</tp:taxon-name-part> <tp:taxon-name-part taxon-name-part-type="species" reg="flavipes">flavipes</tp:taxon-name-part></tp:taxon-name></italic><bold>195</bold> circle – <italic><tp:taxon-name><tp:taxon-name-part taxon-name-part-type="genus" reg="Pachyballus">P.</tp:taxon-name-part> <tp:taxon-name-part taxon-name-part-type="species" reg="miniscutulus">miniscutulus</tp:taxon-name-part></tp:taxon-name></italic>, square – <italic><tp:taxon-name><tp:taxon-name-part taxon-name-part-type="genus" reg="Pachyballus">P.</tp:taxon-name-part> <tp:taxon-name-part taxon-name-part-type="species" reg="mombasensis">mombasensis</tp:taxon-name-part></tp:taxon-name></italic>, triangle – <italic><tp:taxon-name><tp:taxon-name-part taxon-name-part-type="genus" reg="Pachyballus">P.</tp:taxon-name-part> <tp:taxon-name-part taxon-name-part-type="species" reg="ornatus">ornatus</tp:taxon-name-part></tp:taxon-name></italic><bold>196</bold><italic><tp:taxon-name><tp:taxon-name-part taxon-name-part-type="genus" reg="Pachyballus">P.</tp:taxon-name-part> <tp:taxon-name-part taxon-name-part-type="species" reg="transversus">transversus</tp:taxon-name-part></tp:taxon-name></italic><bold>197</bold> circle – <italic><tp:taxon-name><tp:taxon-name-part taxon-name-part-type="genus" reg="Peplometus">Peplometus</tp:taxon-name-part> <tp:taxon-name-part taxon-name-part-type="species" reg="biscutellatus">biscutellatus</tp:taxon-name-part></tp:taxon-name></italic>, square – <italic><tp:taxon-name><tp:taxon-name-part taxon-name-part-type="genus" reg="Peplometus">P.</tp:taxon-name-part> <tp:taxon-name-part taxon-name-part-type="species" reg="chlorophthalmus">chlorophthalmus</tp:taxon-name-part></tp:taxon-name></italic><bold>198</bold> circle – <italic><tp:taxon-name><tp:taxon-name-part taxon-name-part-type="genus" reg="Peplometus">P.</tp:taxon-name-part> <tp:taxon-name-part taxon-name-part-type="species" reg="nimba">nimba</tp:taxon-name-part></tp:taxon-name></italic>, square – <italic><tp:taxon-name><tp:taxon-name-part taxon-name-part-type="genus" reg="Pachyballus">P.</tp:taxon-name-part> <tp:taxon-name-part taxon-name-part-type="species" reg="oyo">oyo</tp:taxon-name-part></tp:taxon-name></italic>, triangle – <italic><tp:taxon-name><tp:taxon-name-part taxon-name-part-type="genus" reg="Peplometus">P.</tp:taxon-name-part> <tp:taxon-name-part taxon-name-part-type="species" reg="congoensis">congoensis</tp:taxon-name-part></tp:taxon-name></italic>.</p></caption><graphic xmlns:xlink="http://www.w3.org/1999/xlink" xlink:href="zookeys-944-047-g036.jpg" position="float" orientation="portrait" xlink:type="simple" id="oo_427088.jpg"><uri content-type="original_file" xlink:type="simple">https://binary.pensoft.net/fig/427088</uri></graphic></fig></tp:treatment-sec></tp:taxon-treatment>
