# Supplementary material for: A revision of Pachyballus Simon, 1900 and Peplometus Simon, 1900 (Araneae, Salticidae, Ballini) with descriptions of new species
Source: Zookeys. 2020 Jun 30;944:47–98. doi: 10.3897/zookeys.944.49921 (PMC7340629; doi:10.3897/zookeys.944.49921)
Supplement: XML Treatment for Pachyballus castaneus [file zookeys.944.49921-treatment3.xml]

<!DOCTYPE tp:taxon-treatment
  PUBLIC "-//TaxonX//DTD Taxonomic Treatment Publishing DTD v0 20100105//EN" "tax-treatment-NSO.dtd">
<tp:taxon-treatment xmlns:tp="http://www.plazi.org/taxpub"><tp:treatment-meta><kwd-group><label>Taxon classification</label><kwd><named-content xmlns:xlink="http://www.w3.org/1999/xlink" content-type="kingdom">Animalia</named-content></kwd><kwd><named-content xmlns:xlink="http://www.w3.org/1999/xlink" content-type="order">Araneae</named-content></kwd><kwd><named-content xmlns:xlink="http://www.w3.org/1999/xlink" content-type="family">Salticidae</named-content></kwd></kwd-group><mixed-citation publication-type="journal"><person-group><name><surname>Wesołowska</surname><given-names>Wanda</given-names></name><name><surname>Azarkina</surname><given-names>Galina N.</given-names></name><name><surname>Wiśniewski</surname><given-names>Konrad</given-names></name></person-group><article-title>A revision of <italic><tp:taxon-name><tp:taxon-name-part taxon-name-part-type="genus" reg="Pachyballus">Pachyballus</tp:taxon-name-part></tp:taxon-name></italic> Simon, 1900 and <italic><tp:taxon-name><tp:taxon-name-part taxon-name-part-type="genus" reg="Peplometus">Peplometus</tp:taxon-name-part></tp:taxon-name></italic> Simon, 1900 (<tp:taxon-name><tp:taxon-name-part taxon-name-part-type="order">Araneae</tp:taxon-name-part></tp:taxon-name>, <tp:taxon-name><tp:taxon-name-part taxon-name-part-type="family">Salticidae</tp:taxon-name-part></tp:taxon-name>, <tp:taxon-name><tp:taxon-name-part taxon-name-part-type="tribe">Ballini</tp:taxon-name-part></tp:taxon-name>) with descriptions of new species</article-title><source>Zookeys</source><day>30</day><month>6</month><year>2020</year><volume>944</volume><fpage>47</fpage><lpage>98</lpage><pub-id pub-id-type="doi">10.3897/zookeys.944.49921</pub-id></mixed-citation></tp:treatment-meta><tp:nomenclature><tp:taxon-name><object-id xmlns:xlink="http://www.w3.org/1999/xlink" content-type="arpha" xlink:type="simple">EECBB1E0-78F3-5A29-9F50-9DD3AEBCADF1</object-id>
            <tp:taxon-name-part taxon-name-part-type="genus" reg="Pachyballus">Pachyballus</tp:taxon-name-part>
            <tp:taxon-name-part taxon-name-part-type="species" reg="castaneus">castaneus</tp:taxon-name-part>
          </tp:taxon-name><tp:taxon-authority>Simon, 1900</tp:taxon-authority><xref ref-type="fig" rid="F1">Figures 6</xref><xref ref-type="fig" rid="F5">, 18–21</xref><xref ref-type="fig" rid="F6">, 22–28</xref><xref ref-type="fig" rid="F24">, 129</xref><xref ref-type="fig" rid="F36">, 193</xref><tp:nomenclature-citation-list><tp:nomenclature-citation><tp:taxon-name>
                <tp:taxon-name-part taxon-name-part-type="genus" reg="Pachyballus">Pachyballus</tp:taxon-name-part> <tp:taxon-name-part taxon-name-part-type="species" reg="castaneus">castaneus</tp:taxon-name-part></tp:taxon-name><comment><xref ref-type="bibr" rid="B23">Simon 1900</xref>: 400 (♀).</comment></tp:nomenclature-citation></tp:nomenclature-citation-list></tp:nomenclature><tp:treatment-sec sec-type="Neotype" id="SECID0EFFAG"><title>Neotype.</title><p>South Africa • ♀; KwaZulu-Natal, Ulundi, Ophathe Game Reserve; <named-content xmlns:xlink="http://www.w3.org/1999/xlink" content-type="dwc:verbatimCoordinates" xlink:type="simple"><named-content content-type="geo-json" specific-use="{&#34;type&#34;:&#34;Point&#34;,&#34;coordinates&#34;:[31.400000,-28.383333]}" id="NCID0EOFAG" xlink:type="simple">28°23'S, 31°24'E</named-content></named-content>; 3.X.2008; C. Haddad leg.; overgrazed savanna, beating shrubs; <abbrev xmlns:xlink="http://www.w3.org/1999/xlink" content-type="institution" xlink:title="National Collection of Arachnida, Pretoria, South Africa" id="ABBRID0ETFAG" xlink:type="simple">NCA</abbrev> 2008/4147.</p></tp:treatment-sec><tp:treatment-sec sec-type="Paraneotypes" id="SECID0EYFAG"><title>Paraneotypes.</title><p>South Africa • 1♀; together with neotype • 1♂ 1♀; the same locality as neotype; 3.X.2008; C. Haddad leg.; overgrazed savanna, beating, shrubs; <abbrev xmlns:xlink="http://www.w3.org/1999/xlink" content-type="institution" xlink:title="National Collection of Arachnida, Pretoria, South Africa" id="ABBRID0E5FAG" xlink:type="simple">NCA</abbrev> 2008/4140.</p><fig id="F5" position="float" orientation="portrait"><object-id xmlns:xlink="http://www.w3.org/1999/xlink" content-type="doi" xlink:type="simple">10.3897/zookeys.944.49921.figures18-21</object-id><object-id xmlns:xlink="http://www.w3.org/1999/xlink" content-type="arpha" xlink:type="simple">76CABCC6-1DFD-5A91-8836-4AB558885C57</object-id><label>Figures 18–21.</label><caption><p><italic><tp:taxon-name><tp:taxon-name-part taxon-name-part-type="genus" reg="Pachyballus">Pachyballus</tp:taxon-name-part> <tp:taxon-name-part taxon-name-part-type="species" reg="castaneus">castaneus</tp:taxon-name-part></tp:taxon-name></italic><bold>18</bold> male (specimen from South Africa), habitus, dorsal view <bold>19</bold> male habitus, lateral view <bold>20</bold> female, habitus, dorsal view <bold>21</bold> female, neotype, habitus, ventral view.</p></caption><graphic xmlns:xlink="http://www.w3.org/1999/xlink" xlink:href="zookeys-944-047-g005.jpg" position="float" orientation="portrait" xlink:type="simple" id="oo_427056.jpg"><uri content-type="original_file" xlink:type="simple">https://binary.pensoft.net/fig/427056</uri></graphic></fig></tp:treatment-sec><tp:treatment-sec sec-type="material" id="SECID0EDHAG"><title>Other material examined.</title><p>South Africa • 1♂; the same locality as neotype; 2.X.2008; <abbrev xmlns:xlink="http://www.w3.org/1999/xlink" content-type="institution" xlink:title="National Collection of Arachnida, Pretoria, South Africa" id="ABBRID0EJHAG" xlink:type="simple">NCA</abbrev> 2008/4167 • 1♂ 2♀ 8 imm.; the same locality; 500 m a.s.l.; rocky mountainside; <abbrev xmlns:xlink="http://www.w3.org/1999/xlink" content-type="institution" xlink:title="National Collection of Arachnida, Pretoria, South Africa" id="ABBRID0EOHAG" xlink:type="simple">NCA</abbrev> 2008/4154 • 3♂ 6 imm.; the same locality; 1.X.2008; <abbrev xmlns:xlink="http://www.w3.org/1999/xlink" content-type="institution" xlink:title="National Collection of Arachnida, Pretoria, South Africa" id="ABBRID0ETHAG" xlink:type="simple">NCA</abbrev> 2008/3993 • 1♂ 3 imm.; the same data; <abbrev xmlns:xlink="http://www.w3.org/1999/xlink" content-type="institution" xlink:title="National Collection of Arachnida, Pretoria, South Africa" id="ABBRID0EYHAG" xlink:type="simple">NCA</abbrev> 2008/3971 • 1♂; KwaZulu-Natal, iSimangaliso Wetland Park, Crocodile Centre; <named-content xmlns:xlink="http://www.w3.org/1999/xlink" content-type="dwc:verbatimCoordinates" xlink:type="simple"><named-content content-type="geo-json" specific-use="{&#34;type&#34;:&#34;Point&#34;,&#34;coordinates&#34;:[32.416667,-28.350000]}" id="NCID0EAIAG" xlink:type="simple">28°21'S, 32°25'E</named-content></named-content>; 14.V.2012; J.A. Neetling and C. Luwes leg.; canopy fogging, wetland, <italic><tp:taxon-name><tp:taxon-name-part taxon-name-part-type="genus" reg="Breonadia">Breonadia</tp:taxon-name-part> <tp:taxon-name-part taxon-name-part-type="species" reg="salicina">salicina</tp:taxon-name-part></tp:taxon-name></italic>; <abbrev xmlns:xlink="http://www.w3.org/1999/xlink" content-type="institution" xlink:title="National Collection of Arachnida, Pretoria, South Africa" id="ABBRID0EQIAG" xlink:type="simple">NCA</abbrev> 2012/5736 • 2♀; the same locality, St. Lucia; <named-content xmlns:xlink="http://www.w3.org/1999/xlink" content-type="dwc:verbatimCoordinates" xlink:type="simple"><named-content content-type="geo-json" specific-use="{&#34;type&#34;:&#34;Point&#34;,&#34;coordinates&#34;:[32.416667,-28.383333]}" id="NCID0EYIAG" xlink:type="simple">28°23'S, 32°25'E</named-content></named-content>; 13.V.2012; J.A. Neetling and C. Luwes leg.; canopy fogging, coastal forest, <italic><tp:taxon-name><tp:taxon-name-part taxon-name-part-type="genus" reg="Trichilia">Trichilia</tp:taxon-name-part> <tp:taxon-name-part taxon-name-part-type="species" reg="dregeana">dregeana</tp:taxon-name-part></tp:taxon-name></italic>; <abbrev xmlns:xlink="http://www.w3.org/1999/xlink" content-type="institution" xlink:title="National Collection of Arachnida, Pretoria, South Africa" id="ABBRID0EIJAG" xlink:type="simple">NCA</abbrev> 2012/4019 and <abbrev xmlns:xlink="http://www.w3.org/1999/xlink" content-type="institution" xlink:title="National Collection of Arachnida, Pretoria, South Africa" id="ABBRID0ENJAG" xlink:type="simple">NCA</abbrev> 2012/5737 • 1♀; Lake St. Lucia, Fanies Island; <named-content xmlns:xlink="http://www.w3.org/1999/xlink" content-type="dwc:verbatimCoordinates" xlink:type="simple"><named-content content-type="geo-json" specific-use="{&#34;type&#34;:&#34;Point&#34;,&#34;coordinates&#34;:[32.450000,-28.100000]}" id="NCID0EVJAG" xlink:type="simple">28°06'S, 32°27'E</named-content></named-content>; 1.VII.1993; F.J. van der Lingen leg.; 200 m from lake campsite, W shore, in dense bush thicket; <named-content xmlns:xlink="http://www.w3.org/1999/xlink" content-type="dwc:institutional_code" xlink:type="simple">NMBA</named-content> 08069 • 1♀; Mkuze, Banghoek Lodge; <named-content xmlns:xlink="http://www.w3.org/1999/xlink" content-type="dwc:verbatimCoordinates" xlink:type="simple"><named-content content-type="geo-json" specific-use="{&#34;type&#34;:&#34;Point&#34;,&#34;coordinates&#34;:[32.133333,-27.750000]}" id="NCID0ECKAG" xlink:type="simple">27°45'S, 32°08'E</named-content></named-content>; 17.V.2012; J.A. Neetling and C. Luwes leg.; canopy fogging, Bushveld, <italic><tp:taxon-name><tp:taxon-name-part taxon-name-part-type="genus" reg="Acacia">Acacia</tp:taxon-name-part> <tp:taxon-name-part taxon-name-part-type="species" reg="karroo">karroo</tp:taxon-name-part></tp:taxon-name></italic>; <abbrev xmlns:xlink="http://www.w3.org/1999/xlink" content-type="institution" xlink:title="National Collection of Arachnida, Pretoria, South Africa" id="ABBRID0ESKAG" xlink:type="simple">NCA</abbrev> 2012/3965 • 1♂; Ndumo Game Reserve; <named-content xmlns:xlink="http://www.w3.org/1999/xlink" content-type="dwc:verbatimCoordinates" xlink:type="simple"><named-content content-type="geo-json" specific-use="{&#34;type&#34;:&#34;Point&#34;,&#34;coordinates&#34;:[32.316667,-26.916667]}" id="NCID0E1KAG" xlink:type="simple">26°55'S, 32°19'E</named-content></named-content>; 30.VI.2009; R. Lyle leg.; sand forest, beating foliage; <abbrev xmlns:xlink="http://www.w3.org/1999/xlink" content-type="institution" xlink:title="National Collection of Arachnida, Pretoria, South Africa" id="ABBRID0E6KAG" xlink:type="simple">NCA</abbrev> 2009/3660 • 1♀; Sihangwane, Tembe Elephant Park, 40 km from Kosi Bay; <named-content xmlns:xlink="http://www.w3.org/1999/xlink" content-type="dwc:verbatimCoordinates" xlink:type="simple"><named-content content-type="geo-json" specific-use="{&#34;type&#34;:&#34;Point&#34;,&#34;coordinates&#34;:[32.416667,-27.033333]}" id="NCID0EHLAG" xlink:type="simple">27°02'S, 32°25'E</named-content></named-content>; 18.XI.1988, R. Harris leg.; <abbrev xmlns:xlink="http://www.w3.org/1999/xlink" content-type="institution" xlink:title="National Collection of Arachnida, Pretoria, South Africa" id="ABBRID0EMLAG" xlink:type="simple">NCA</abbrev> 94/828 • 1♀; the same locality; 6.II.2008; R. Lyle and R. Fourie leg.; beating, afromontane forest; <abbrev xmlns:xlink="http://www.w3.org/1999/xlink" content-type="institution" xlink:title="National Collection of Arachnida, Pretoria, South Africa" id="ABBRID0ERLAG" xlink:type="simple">NCA</abbrev> 2008/505 • 1♂ 1♀; Hellsgate; <named-content xmlns:xlink="http://www.w3.org/1999/xlink" content-type="dwc:verbatimCoordinates" xlink:type="simple"><named-content content-type="geo-json" specific-use="{&#34;type&#34;:&#34;Point&#34;,&#34;coordinates&#34;:[32.800000,-28.000000]}" id="NCID0EZLAG" xlink:type="simple">28°00'S, 32°48'E</named-content></named-content>; 23.VIII.2004; J. Esterhuizen leg.; <abbrev xmlns:xlink="http://www.w3.org/1999/xlink" content-type="institution" xlink:title="National Collection of Arachnida, Pretoria, South Africa" id="ABBRID0E5LAG" xlink:type="simple">NCA</abbrev> 2010/155 and <abbrev xmlns:xlink="http://www.w3.org/1999/xlink" content-type="institution" xlink:title="National Collection of Arachnida, Pretoria, South Africa" id="ABBRID0EDMAG" xlink:type="simple">NCA</abbrev> 2010/156 • 1♀; Mpumalanga Prov., Nelspruit, Agricultural College; <named-content xmlns:xlink="http://www.w3.org/1999/xlink" content-type="dwc:verbatimCoordinates" xlink:type="simple"><named-content content-type="geo-json" specific-use="{&#34;type&#34;:&#34;Point&#34;,&#34;coordinates&#34;:[30.983333,-25.450000]}" id="NCID0ELMAG" xlink:type="simple">25°27'S, 30°59'E</named-content></named-content>; 12.XI.1999; <tp:taxon-name><tp:taxon-name-part taxon-name-part-type="genus" reg="Pachyballus">P.</tp:taxon-name-part></tp:taxon-name> Stephen leg.; beating, citrus; <abbrev xmlns:xlink="http://www.w3.org/1999/xlink" content-type="institution" xlink:title="National Collection of Arachnida, Pretoria, South Africa" id="ABBRID0EWMAG" xlink:type="simple">NCA</abbrev> 2000/223 • 1♀; Wildlife College, 10 km from Orpen Gate of Kruger National Park; <named-content xmlns:xlink="http://www.w3.org/1999/xlink" content-type="dwc:verbatimCoordinates" xlink:type="simple"><named-content content-type="geo-json" specific-use="{&#34;type&#34;:&#34;Point&#34;,&#34;coordinates&#34;:[31.383333,-24.466667]}" id="NCID0E5MAG" xlink:type="simple">24°28'S, 31°23'E</named-content></named-content>; 11.X.2000; W. Breytenbach leg.; beating <italic><tp:taxon-name><tp:taxon-name-part taxon-name-part-type="genus" reg="Euclea">Euclea</tp:taxon-name-part> <tp:taxon-name-part taxon-name-part-type="species" reg="divinorum">divinorum</tp:taxon-name-part></tp:taxon-name></italic>; <abbrev xmlns:xlink="http://www.w3.org/1999/xlink" content-type="institution" xlink:title="National Collection of Arachnida, Pretoria, South Africa" id="ABBRID0EONAG" xlink:type="simple">NCA</abbrev> 2003/626 • 1♂; Limpopo Prov., Little Leigh; <named-content xmlns:xlink="http://www.w3.org/1999/xlink" content-type="dwc:verbatimCoordinates" xlink:type="simple"><named-content content-type="geo-json" specific-use="{&#34;type&#34;:&#34;Point&#34;,&#34;coordinates&#34;:[29.366667,-22.933333]}" id="NCID0EWNAG" xlink:type="simple">22°56'S, 29°22'E</named-content></named-content>; 22.XI.2005; B. van der Waal leg.; branch beating, gallery forest; <abbrev xmlns:xlink="http://www.w3.org/1999/xlink" content-type="institution" xlink:title="National Collection of Arachnida, Pretoria, South Africa" id="ABBRID0E2NAG" xlink:type="simple">NCA</abbrev> 2009/2232. Zimbabwe • 3♂; Mashonaland; Workman coll.; <named-content xmlns:xlink="http://www.w3.org/1999/xlink" content-type="dwc:institutional_code" xlink:type="simple">MCZ</named-content> • 1♂; Harare; <named-content xmlns:xlink="http://www.w3.org/1999/xlink" content-type="dwc:verbatimCoordinates" xlink:type="simple"><named-content content-type="geo-json" specific-use="{&#34;type&#34;:&#34;Point&#34;,&#34;coordinates&#34;:[31.166667,-17.833333]}" id="NCID0EIOAG" xlink:type="simple">17°50'S, 31°10'E</named-content></named-content>; 2.III.2012; M. Cumming leg.; suburban garden, dropped from tree; <abbrev xmlns:xlink="http://www.w3.org/1999/xlink" content-type="institution" xlink:title="Natural History Museum, Bulawayo, Zimbabwe" id="ABBRID0ENOAG" xlink:type="simple">NMZ</abbrev>.</p></tp:treatment-sec><tp:treatment-sec sec-type="diagnosis" id="SECID0ESOAG"><title>Diagnosis.</title><p>The male is indistinguishable from the males of <italic><tp:taxon-name><tp:taxon-name-part taxon-name-part-type="genus" reg="Pachyballus">P.</tp:taxon-name-part> <tp:taxon-name-part taxon-name-part-type="species" reg="flavipes">flavipes</tp:taxon-name-part></tp:taxon-name></italic> and <italic><tp:taxon-name><tp:taxon-name-part taxon-name-part-type="genus" reg="Pachyballus">P.</tp:taxon-name-part> <tp:taxon-name-part taxon-name-part-type="species" reg="mombasensis">mombasensis</tp:taxon-name-part></tp:taxon-name></italic> by body shape and colouration, but its bulb is slightly narrower than in these species and the embolic spiral is tightly convoluted; width of the basal embolic loop equals only a half of tegulum width, whereas in both other species it is as wide as tegulum. The female can be separated from congeners in having copulatory ducts compactly arranged and not forming loose loops (see Fig. <xref ref-type="fig" rid="F6">28</xref>).</p><fig id="F6" position="float" orientation="portrait"><object-id xmlns:xlink="http://www.w3.org/1999/xlink" content-type="doi" xlink:type="simple">10.3897/zookeys.944.49921.figures22-28</object-id><object-id xmlns:xlink="http://www.w3.org/1999/xlink" content-type="arpha" xlink:type="simple">507D457B-7644-543F-9F88-70D3070AA7F2</object-id><label>Figures 22–28.</label><caption><p><italic><tp:taxon-name><tp:taxon-name-part taxon-name-part-type="genus" reg="Pachyballus">Pachyballus</tp:taxon-name-part> <tp:taxon-name-part taxon-name-part-type="species" reg="castaneus">castaneus</tp:taxon-name-part></tp:taxon-name></italic><bold>22</bold> cheliceral dentition <bold>23–25</bold> palpal organ, ventral view (24 specimen from Zimbabwe) <bold>26</bold> palpal organ, lateral view <bold>27</bold> epigyne <bold>28</bold> internal structure of epigyne.</p></caption><graphic xmlns:xlink="http://www.w3.org/1999/xlink" xlink:href="zookeys-944-047-g006.jpg" position="float" orientation="portrait" xlink:type="simple" id="oo_427057.jpg"><uri content-type="original_file" xlink:type="simple">https://binary.pensoft.net/fig/427057</uri></graphic></fig></tp:treatment-sec><tp:treatment-sec sec-type="redescription" id="SECID0EUQAG"><title>Redescription.</title><p><bold>Male.</bold> Measurements. Cephalothorax: length 0.9–1.3, width 1.3–1.9, height 0.5–0.6. Eye field: length 0.6–0.7, anterior width 1.1–1.4, posterior width 1.3–1.9. Abdomen: length 1.7–2.2, width 1.8–2.6.</p><p>General appearance as in Figs <xref ref-type="fig" rid="F5">18</xref>, <xref ref-type="fig" rid="F5">19</xref>. Small spider with flattened body covered with strongly sclerotised and pitted integument (Fig. <xref ref-type="fig" rid="F1">6</xref>). Carapace dark brown, eye field on more or less half of carapace, vicinity of eyes black. A few long bristles at anterior eyes. Posterior edge of carapace covered by abdomen. Chelicerae with three teeth on both margins (Fig. <xref ref-type="fig" rid="F6">22</xref>). Mouth parts brown, sternum oval, brown, clypeus extremely low. Abdomen dark brown, heart-shaped, as wide as long, dorsal scutum turned back via margins to venter (Fig. <xref ref-type="fig" rid="F5">19</xref>), ventral scuta typical; the anterior one narrow with lateral extensions, posterior trapezoid. Numerous small bumps on sides. Colouration dark brown to black, iridescent, integument clearly pitted, short hairs on edges of carapace, dense bristles near eyes. Spinnerets brown. Legs I the thickest (Fig. <xref ref-type="fig" rid="F5">19</xref>), brown (except yellow tarsi and metatarsi), femur, patella and tibia slightly thickened, tibia slightly flattened dorsally, covered with dense setae ventrally. Tibiae and metatarsi with two pairs of short stout spines ventrally. Other legs yellow, with brownish femora. Pedipalp brown, its structure as in Figs <xref ref-type="fig" rid="F6">23–26</xref>, slightly narrower than in congeners. Palpal tibia short with single thin straight apophysis, bulb oval, embolus thin, long, spirally coiled on bulb tip.</p><p><bold>Female.</bold> Cephalothorax: length 0.9–1.4, width 1.2–1.4, height 0.5–0.6. Eye field: length 0.5–0.7, anterior width 0.9–1.1, posterior width 1.2–1.4. Abdomen: length 1.7–2.0, width 1.8–2.1.</p><p>General appearance as in Figs <xref ref-type="fig" rid="F5">20</xref>, <xref ref-type="fig" rid="F5">21</xref>. Similar to male, abdomen almost round or oval, but its anterior margin almost straight. Abdominal venter with two scuta as in male (Fig. <xref ref-type="fig" rid="F5">21</xref>). All legs and palps dark yellow. Epigyne typical, with horseshoe-shaped anterior depression (Fig. <xref ref-type="fig" rid="F6">27</xref>). Internal structures relatively simple, copulatory ducts shorter than in congeners, compactly arranged, spermathecae strongly sclerotised (Fig. <xref ref-type="fig" rid="F6">28</xref>).</p><p><bold>Immature specimens.</bold> Similar to adults, abdomen covered dorsally with one large scutum.</p></tp:treatment-sec><tp:treatment-sec sec-type="distribution" id="SECID0EYSAG"><title>Distribution.</title><p>Known from South Africa and Zimbabwe (Fig. <xref ref-type="fig" rid="F36">193</xref>).</p></tp:treatment-sec><tp:treatment-sec sec-type="Designation of neotype" id="SECID0ECTAG"><title>Designation of neotype.</title><p><italic><tp:taxon-name><tp:taxon-name-part taxon-name-part-type="genus" reg="Pachyballus">Pachyballus</tp:taxon-name-part> <tp:taxon-name-part taxon-name-part-type="species" reg="castaneus">castaneus</tp:taxon-name-part></tp:taxon-name></italic> was originally described from Natal (South Africa) on the basis of a single female. The type specimen was lost (the collection manager informed us that the type could not be found in Simon’s collection in <named-content xmlns:xlink="http://www.w3.org/1999/xlink" content-type="dwc:institutional_code" xlink:type="simple">MNHN</named-content>). The original description is very superficial (only body size and colouration of legs are mentioned) and insufficient for identification of the species. Colouration of legs varies within different <italic><tp:taxon-name><tp:taxon-name-part taxon-name-part-type="genus" reg="Pachyballus">Pachyballus</tp:taxon-name-part></tp:taxon-name></italic> species (see Figs <xref ref-type="fig" rid="F7">32</xref>, <xref ref-type="fig" rid="F7">33</xref>, <xref ref-type="fig" rid="F20">104–106</xref>), so it cannot be used as a taxonomic character. The neotype, a female that originates from the same province as the type, is herein designated to stabilise the nomenclature.</p></tp:treatment-sec><tp:treatment-sec sec-type="remarks" id="SECID0ELUAG"><title>Remarks.</title><p>The male of this species is described here for the first time.</p></tp:treatment-sec><tp:treatment-sec><!--Section generated to contain objects referenced in tp:taxon-treatment.--><fig id="F1" position="float" orientation="portrait"><object-id xmlns:xlink="http://www.w3.org/1999/xlink" content-type="doi" xlink:type="simple">10.3897/zookeys.944.49921.figures1-6</object-id><object-id xmlns:xlink="http://www.w3.org/1999/xlink" content-type="arpha" xlink:type="simple">43BBAC58-15EE-5D8B-B986-8D5D463947A0</object-id><label>Figures 1–6.</label><caption><p>Some morphological characters of <italic><tp:taxon-name><tp:taxon-name-part taxon-name-part-type="genus" reg="Pachyballus">Pachyballus</tp:taxon-name-part></tp:taxon-name></italic> and <italic><tp:taxon-name><tp:taxon-name-part taxon-name-part-type="genus" reg="Peplometus">Peplometus</tp:taxon-name-part></tp:taxon-name></italic><bold>1</bold><italic><tp:taxon-name><tp:taxon-name-part taxon-name-part-type="genus" reg="Pachyballus">Pach.</tp:taxon-name-part> <tp:taxon-name-part taxon-name-part-type="species" reg="flavipes">flavipes</tp:taxon-name-part></tp:taxon-name></italic> (specimen from Gabon), male, ventral abdominal scuta <bold>2</bold><italic><tp:taxon-name><tp:taxon-name-part taxon-name-part-type="genus" reg="Pachyballus">Pach.</tp:taxon-name-part> <tp:taxon-name-part taxon-name-part-type="species" reg="ornatus">ornatus</tp:taxon-name-part></tp:taxon-name></italic> (specimen from Tanzania), female, ventral abdominal scuta <bold>3</bold><italic><tp:taxon-name><tp:taxon-name-part taxon-name-part-type="genus" reg="Pachyballus">Pach.</tp:taxon-name-part> <tp:taxon-name-part taxon-name-part-type="species" reg="flavipes">flavipes</tp:taxon-name-part></tp:taxon-name></italic> (specimen from Congo), embolus <bold>4</bold><italic><tp:taxon-name><tp:taxon-name-part taxon-name-part-type="genus" reg="Peplometus">Pepl.</tp:taxon-name-part> <tp:taxon-name-part taxon-name-part-type="species" reg="biscutellatus">biscutellatus</tp:taxon-name-part></tp:taxon-name></italic> (specimen from Ivory Coast), palpal organ in ventral view <bold>5</bold><italic><tp:taxon-name><tp:taxon-name-part taxon-name-part-type="genus" reg="Pachyballus">Pach.</tp:taxon-name-part> <tp:taxon-name-part taxon-name-part-type="species" reg="flavipes">flavipes</tp:taxon-name-part></tp:taxon-name></italic> (specimen from Zimbabwe), epigyne with broken embolus in copulatory opening <bold>6</bold><italic><tp:taxon-name><tp:taxon-name-part taxon-name-part-type="genus" reg="Pachyballus">Pach.</tp:taxon-name-part> <tp:taxon-name-part taxon-name-part-type="species" reg="castaneus">castaneus</tp:taxon-name-part></tp:taxon-name></italic>, pitted integument of abdomen.</p></caption><graphic xmlns:xlink="http://www.w3.org/1999/xlink" xlink:href="zookeys-944-047-g001.jpg" position="float" orientation="portrait" xlink:type="simple" id="oo_427052.jpg"><uri content-type="original_file" xlink:type="simple">https://binary.pensoft.net/fig/427052</uri></graphic></fig><fig id="F24" position="float" orientation="portrait"><object-id xmlns:xlink="http://www.w3.org/1999/xlink" content-type="doi" xlink:type="simple">10.3897/zookeys.944.49921.figures129-135</object-id><object-id xmlns:xlink="http://www.w3.org/1999/xlink" content-type="arpha" xlink:type="simple">99EF08D3-5EEC-5FD1-AD79-7B1FA40675DA</object-id><label>Figures 129–135.</label><caption><p>First leg of male <bold>129</bold><italic><tp:taxon-name><tp:taxon-name-part taxon-name-part-type="genus" reg="Pachyballus">Pachyballus</tp:taxon-name-part> <tp:taxon-name-part taxon-name-part-type="species" reg="castaneus">castaneus</tp:taxon-name-part></tp:taxon-name></italic><bold>130</bold><italic><tp:taxon-name><tp:taxon-name-part taxon-name-part-type="genus" reg="Peplometus">Peplometus</tp:taxon-name-part> <tp:taxon-name-part taxon-name-part-type="species" reg="biscutellatus">biscutellatus</tp:taxon-name-part></tp:taxon-name></italic><bold>131, 132</bold><italic><tp:taxon-name><tp:taxon-name-part taxon-name-part-type="genus" reg="Peplometus">P.</tp:taxon-name-part> <tp:taxon-name-part taxon-name-part-type="species" reg="chlorophthalmus">chlorophthalmus</tp:taxon-name-part></tp:taxon-name></italic><bold>133</bold><italic><tp:taxon-name><tp:taxon-name-part taxon-name-part-type="genus" reg="Peplometus">P.</tp:taxon-name-part> <tp:taxon-name-part taxon-name-part-type="species" reg="congoensis">congoensis</tp:taxon-name-part></tp:taxon-name></italic><bold>134</bold><italic><tp:taxon-name><tp:taxon-name-part taxon-name-part-type="genus" reg="Pachyballus">P.</tp:taxon-name-part> <tp:taxon-name-part taxon-name-part-type="species" reg="oyo">oyo</tp:taxon-name-part></tp:taxon-name></italic><bold>135</bold><italic><tp:taxon-name><tp:taxon-name-part taxon-name-part-type="genus" reg="Peplometus">P.</tp:taxon-name-part> <tp:taxon-name-part taxon-name-part-type="species" reg="nimba">nimba</tp:taxon-name-part></tp:taxon-name></italic><bold>132</bold> retrolateral view, others prolateral view.</p></caption><graphic xmlns:xlink="http://www.w3.org/1999/xlink" xlink:href="zookeys-944-047-g024.jpg" position="float" orientation="portrait" xlink:type="simple" id="oo_427075.jpg"><uri content-type="original_file" xlink:type="simple">https://binary.pensoft.net/fig/427075</uri></graphic></fig><fig id="F36" position="float" orientation="portrait"><object-id xmlns:xlink="http://www.w3.org/1999/xlink" content-type="doi" xlink:type="simple">10.3897/zookeys.944.49921.figures193-198</object-id><object-id xmlns:xlink="http://www.w3.org/1999/xlink" content-type="arpha" xlink:type="simple">A978F81A-BDE7-5D2B-B42B-9D0311F78341</object-id><label>Figures 193–198.</label><caption><p>Distribution maps of <italic><tp:taxon-name><tp:taxon-name-part taxon-name-part-type="genus" reg="Pachyballus">Pachyballus</tp:taxon-name-part></tp:taxon-name></italic> and <italic><tp:taxon-name><tp:taxon-name-part taxon-name-part-type="genus" reg="Peplometus">Peplometus</tp:taxon-name-part></tp:taxon-name></italic> species. <bold>193</bold> circle – <italic><tp:taxon-name><tp:taxon-name-part taxon-name-part-type="genus" reg="Pachyballus">Pachyballus</tp:taxon-name-part> <tp:taxon-name-part taxon-name-part-type="species" reg="caelestis">caelestis</tp:taxon-name-part></tp:taxon-name></italic>, square – <italic><tp:taxon-name><tp:taxon-name-part taxon-name-part-type="genus" reg="Pachyballus">P.</tp:taxon-name-part> <tp:taxon-name-part taxon-name-part-type="species" reg="castaneus">castaneus</tp:taxon-name-part></tp:taxon-name></italic>, triangle – <italic><tp:taxon-name><tp:taxon-name-part taxon-name-part-type="genus" reg="Pachyballus">P.</tp:taxon-name-part> <tp:taxon-name-part taxon-name-part-type="species" reg="variegatus">variegatus</tp:taxon-name-part></tp:taxon-name></italic><bold>194</bold><italic><tp:taxon-name><tp:taxon-name-part taxon-name-part-type="genus" reg="Pachyballus">P.</tp:taxon-name-part> <tp:taxon-name-part taxon-name-part-type="species" reg="flavipes">flavipes</tp:taxon-name-part></tp:taxon-name></italic><bold>195</bold> circle – <italic><tp:taxon-name><tp:taxon-name-part taxon-name-part-type="genus" reg="Pachyballus">P.</tp:taxon-name-part> <tp:taxon-name-part taxon-name-part-type="species" reg="miniscutulus">miniscutulus</tp:taxon-name-part></tp:taxon-name></italic>, square – <italic><tp:taxon-name><tp:taxon-name-part taxon-name-part-type="genus" reg="Pachyballus">P.</tp:taxon-name-part> <tp:taxon-name-part taxon-name-part-type="species" reg="mombasensis">mombasensis</tp:taxon-name-part></tp:taxon-name></italic>, triangle – <italic><tp:taxon-name><tp:taxon-name-part taxon-name-part-type="genus" reg="Pachyballus">P.</tp:taxon-name-part> <tp:taxon-name-part taxon-name-part-type="species" reg="ornatus">ornatus</tp:taxon-name-part></tp:taxon-name></italic><bold>196</bold><italic><tp:taxon-name><tp:taxon-name-part taxon-name-part-type="genus" reg="Pachyballus">P.</tp:taxon-name-part> <tp:taxon-name-part taxon-name-part-type="species" reg="transversus">transversus</tp:taxon-name-part></tp:taxon-name></italic><bold>197</bold> circle – <italic><tp:taxon-name><tp:taxon-name-part taxon-name-part-type="genus" reg="Peplometus">Peplometus</tp:taxon-name-part> <tp:taxon-name-part taxon-name-part-type="species" reg="biscutellatus">biscutellatus</tp:taxon-name-part></tp:taxon-name></italic>, square – <italic><tp:taxon-name><tp:taxon-name-part taxon-name-part-type="genus" reg="Peplometus">P.</tp:taxon-name-part> <tp:taxon-name-part taxon-name-part-type="species" reg="chlorophthalmus">chlorophthalmus</tp:taxon-name-part></tp:taxon-name></italic><bold>198</bold> circle – <italic><tp:taxon-name><tp:taxon-name-part taxon-name-part-type="genus" reg="Peplometus">P.</tp:taxon-name-part> <tp:taxon-name-part taxon-name-part-type="species" reg="nimba">nimba</tp:taxon-name-part></tp:taxon-name></italic>, square – <italic><tp:taxon-name><tp:taxon-name-part taxon-name-part-type="genus" reg="Pachyballus">P.</tp:taxon-name-part> <tp:taxon-name-part taxon-name-part-type="species" reg="oyo">oyo</tp:taxon-name-part></tp:taxon-name></italic>, triangle – <italic><tp:taxon-name><tp:taxon-name-part taxon-name-part-type="genus" reg="Peplometus">P.</tp:taxon-name-part> <tp:taxon-name-part taxon-name-part-type="species" reg="congoensis">congoensis</tp:taxon-name-part></tp:taxon-name></italic>.</p></caption><graphic xmlns:xlink="http://www.w3.org/1999/xlink" xlink:href="zookeys-944-047-g036.jpg" position="float" orientation="portrait" xlink:type="simple" id="oo_427088.jpg"><uri content-type="original_file" xlink:type="simple">https://binary.pensoft.net/fig/427088</uri></graphic></fig><fig id="F7" position="float" orientation="portrait"><object-id xmlns:xlink="http://www.w3.org/1999/xlink" content-type="doi" xlink:type="simple">10.3897/zookeys.944.49921.figures29-35</object-id><object-id xmlns:xlink="http://www.w3.org/1999/xlink" content-type="arpha" xlink:type="simple">AAF239AB-2EAE-59E8-B3A7-9BEAFB5F707D</object-id><label>Figures 29–35.</label><caption><p><italic><tp:taxon-name><tp:taxon-name-part taxon-name-part-type="genus" reg="Pachyballus">Pachyballus</tp:taxon-name-part> <tp:taxon-name-part taxon-name-part-type="species" reg="flavipes">flavipes</tp:taxon-name-part></tp:taxon-name></italic><bold>29</bold> male, habitus, dorsal view <bold>30</bold> male, habitus, ventral view <bold>31</bold> male, habitus, lateral view <bold>32, 33</bold> female, habitus, dorsal view <bold>34</bold> female, habitus, ventral view <bold>35</bold> female, habitus, lateral view (<bold>29, 30, 32</bold> specimen from Congo <bold>31</bold> specimen from Kenya <bold>33–35</bold> specimen from Cameroon).</p></caption><graphic xmlns:xlink="http://www.w3.org/1999/xlink" xlink:href="zookeys-944-047-g007.jpg" position="float" orientation="portrait" xlink:type="simple" id="oo_427058.jpg"><uri content-type="original_file" xlink:type="simple">https://binary.pensoft.net/fig/427058</uri></graphic></fig><fig id="F20" position="float" orientation="portrait"><object-id xmlns:xlink="http://www.w3.org/1999/xlink" content-type="doi" xlink:type="simple">10.3897/zookeys.944.49921.figures104-109</object-id><object-id xmlns:xlink="http://www.w3.org/1999/xlink" content-type="arpha" xlink:type="simple">C663CF60-5F47-551C-AE7B-8631B5D6CD76</object-id><label>Figures 104–109.</label><caption><p><italic><tp:taxon-name><tp:taxon-name-part taxon-name-part-type="genus" reg="Pachyballus">Pachyballus</tp:taxon-name-part> <tp:taxon-name-part taxon-name-part-type="species" reg="transversus">transversus</tp:taxon-name-part></tp:taxon-name></italic>, female <bold>104–106</bold> habitus, dorsal view <bold>107–109</bold> epigyne (dissected from specimens visible above) (<bold>104, 106</bold> specimens from Congo <bold>105</bold> specimen from Ethiopia).</p></caption><graphic xmlns:xlink="http://www.w3.org/1999/xlink" xlink:href="zookeys-944-047-g020.jpg" position="float" orientation="portrait" xlink:type="simple" id="oo_427071.jpg"><uri content-type="original_file" xlink:type="simple">https://binary.pensoft.net/fig/427071</uri></graphic></fig></tp:treatment-sec><ref-list><ref id="B23"><mixed-citation xmlns:xlink="http://www.w3.org/1999/xlink" xlink:type="simple"><person-group><name name-style="western"><surname>Simon</surname><given-names>E</given-names></name></person-group> (<year>1900</year>) <article-title>Descriptions d’arachnides nouveaux de la famille des <tp:taxon-name><tp:taxon-name-part taxon-name-part-type="family">Attidae</tp:taxon-name-part></tp:taxon-name>.</article-title><source>Annales de la Société Entomologique de Belgique</source><volume>44</volume>: <fpage>381</fpage>–<lpage>407</lpage>.</mixed-citation></ref></ref-list></tp:taxon-treatment>
