# Supplementary material for: A revision of Pachyballus Simon, 1900 and Peplometus Simon, 1900 (Araneae, Salticidae, Ballini) with descriptions of new species
Source: Zookeys. 2020 Jun 30;944:47–98. doi: 10.3897/zookeys.944.49921 (PMC7340629; doi:10.3897/zookeys.944.49921)
Supplement: XML Treatment for Pachyballus flavipes [file zookeys.944.49921-treatment4.xml]

<!DOCTYPE tp:taxon-treatment
  PUBLIC "-//TaxonX//DTD Taxonomic Treatment Publishing DTD v0 20100105//EN" "tax-treatment-NSO.dtd">
<tp:taxon-treatment xmlns:tp="http://www.plazi.org/taxpub"><tp:treatment-meta><kwd-group><label>Taxon classification</label><kwd><named-content xmlns:xlink="http://www.w3.org/1999/xlink" content-type="kingdom">Animalia</named-content></kwd><kwd><named-content xmlns:xlink="http://www.w3.org/1999/xlink" content-type="order">Araneae</named-content></kwd><kwd><named-content xmlns:xlink="http://www.w3.org/1999/xlink" content-type="family">Salticidae</named-content></kwd></kwd-group><mixed-citation publication-type="journal"><person-group><name><surname>Wesołowska</surname><given-names>Wanda</given-names></name><name><surname>Azarkina</surname><given-names>Galina N.</given-names></name><name><surname>Wiśniewski</surname><given-names>Konrad</given-names></name></person-group><article-title>A revision of <italic><tp:taxon-name><tp:taxon-name-part taxon-name-part-type="genus" reg="Pachyballus">Pachyballus</tp:taxon-name-part></tp:taxon-name></italic> Simon, 1900 and <italic><tp:taxon-name><tp:taxon-name-part taxon-name-part-type="genus" reg="Peplometus">Peplometus</tp:taxon-name-part></tp:taxon-name></italic> Simon, 1900 (<tp:taxon-name><tp:taxon-name-part taxon-name-part-type="order">Araneae</tp:taxon-name-part></tp:taxon-name>, <tp:taxon-name><tp:taxon-name-part taxon-name-part-type="family">Salticidae</tp:taxon-name-part></tp:taxon-name>, <tp:taxon-name><tp:taxon-name-part taxon-name-part-type="tribe">Ballini</tp:taxon-name-part></tp:taxon-name>) with descriptions of new species</article-title><source>Zookeys</source><day>30</day><month>6</month><year>2020</year><volume>944</volume><fpage>47</fpage><lpage>98</lpage><pub-id pub-id-type="doi">10.3897/zookeys.944.49921</pub-id></mixed-citation></tp:treatment-meta><tp:nomenclature><tp:taxon-name><object-id xmlns:xlink="http://www.w3.org/1999/xlink" content-type="arpha" xlink:type="simple">2E6F478F-E15E-5F77-82F3-8FE072858462</object-id>
            <tp:taxon-name-part taxon-name-part-type="genus" reg="Pachyballus">Pachyballus</tp:taxon-name-part>
            <tp:taxon-name-part taxon-name-part-type="species" reg="flavipes">flavipes</tp:taxon-name-part>
          </tp:taxon-name><tp:taxon-authority>Simon, 1910</tp:taxon-authority><xref ref-type="fig" rid="F1">Figures 1</xref><xref ref-type="fig" rid="F1">, 3</xref><xref ref-type="fig" rid="F1">, 5</xref><xref ref-type="fig" rid="F7">, 29–35</xref><xref ref-type="fig" rid="F8">, 36–40</xref><xref ref-type="fig" rid="F9">, 41–46</xref><xref ref-type="fig" rid="F10">, 47–50</xref><xref ref-type="fig" rid="F11">, 51–57</xref><xref ref-type="fig" rid="F36">, 194</xref><tp:nomenclature-citation-list><tp:nomenclature-citation><tp:taxon-name>
                <tp:taxon-name-part taxon-name-part-type="genus" reg="Pachyballus">Pachyballus</tp:taxon-name-part> <tp:taxon-name-part taxon-name-part-type="species" reg="flavipes">flavipes</tp:taxon-name-part></tp:taxon-name><comment><xref ref-type="bibr" rid="B25">Simon 1910</xref>: 414 (♀); Lessert 1925: 434, f. 7–9 (♀); <xref ref-type="bibr" rid="B26">Wanless and Clark 1975</xref>: 290, f. 27–28 (♀); <xref ref-type="bibr" rid="B9">Dawidowicz and Wesołowska 2016</xref>: 449.</comment></tp:nomenclature-citation><tp:nomenclature-citation><tp:taxon-name>
                <tp:taxon-name-part taxon-name-part-type="genus" reg="Pachyballus">P.</tp:taxon-name-part> <tp:taxon-name-part taxon-name-part-type="species" reg="flavipes">flavipes</tp:taxon-name-part> <tp:taxon-name-part taxon-name-part-type="subspecies" reg="aurantius">aurantius</tp:taxon-name-part></tp:taxon-name><comment>Caporiacco 1949: 464 (♀), syn. nov.</comment></tp:nomenclature-citation><tp:nomenclature-citation><tp:taxon-name>
                <tp:taxon-name-part taxon-name-part-type="genus" reg="Pachyballus">Pachyballus</tp:taxon-name-part> <tp:taxon-name-part taxon-name-part-type="species" reg="cordiforme">cordiforme</tp:taxon-name-part></tp:taxon-name><comment><xref ref-type="bibr" rid="B3">Berland and Millot 1941</xref>: 396, f. 90 (♂), syn. nov.</comment></tp:nomenclature-citation><tp:nomenclature-citation><tp:taxon-name>
                <tp:taxon-name-part taxon-name-part-type="genus" reg="Pachyballus">Pachyballus</tp:taxon-name-part> <tp:taxon-name-part taxon-name-part-type="species" reg="cordiformis">cordiformis</tp:taxon-name-part></tp:taxon-name><comment><xref ref-type="bibr" rid="B28">Wesołowska and Cumming 2011</xref>: 87, f. 40–45 (♂).</comment></tp:nomenclature-citation></tp:nomenclature-citation-list></tp:nomenclature><tp:treatment-sec sec-type="Neotype" id="SECID0EBZAG"><title>Neotype.</title><p>Cameroon • ♀; Biniiba, Bétaré-Oya; <named-content xmlns:xlink="http://www.w3.org/1999/xlink" content-type="dwc:verbatimCoordinates" xlink:type="simple"><named-content content-type="geo-json" specific-use="{&#34;type&#34;:&#34;Point&#34;,&#34;coordinates&#34;:[14.083333,5.600000]}" id="NCID0EKZAG" xlink:type="simple">5°36'N, 14°05'E</named-content></named-content>; 20.VII.1949; B. Malkin leg.; <named-content xmlns:xlink="http://www.w3.org/1999/xlink" content-type="dwc:institutional_code" xlink:type="simple">CAS</named-content>.</p></tp:treatment-sec><tp:treatment-sec sec-type="material" id="SECID0EUZAG"><title>Other material examined.</title><p>Angola • 1♀; Hulla prov., Caconda; <named-content xmlns:xlink="http://www.w3.org/1999/xlink" content-type="dwc:verbatimCoordinates" xlink:type="simple"><named-content content-type="geo-json" specific-use="{&#34;type&#34;:&#34;Point&#34;,&#34;coordinates&#34;:[15.083333,-13.766667]}" id="NCID0E4ZAG" xlink:type="simple">13°46'S, 15°05'E</named-content></named-content>; 30.IX.1949; B. Malkin leg. <named-content xmlns:xlink="http://www.w3.org/1999/xlink" content-type="dwc:institutional_code" xlink:type="simple">CAS</named-content>. Botswana • 1♀; Okavango Delta, Pom-Pom Camp; <named-content xmlns:xlink="http://www.w3.org/1999/xlink" content-type="dwc:verbatimCoordinates" xlink:type="simple"><named-content content-type="geo-json" specific-use="{&#34;type&#34;:&#34;Point&#34;,&#34;coordinates&#34;:[22.900000,-19.300000]}" id="NCID0EK1AG" xlink:type="simple">19°18'S, 22°54'E</named-content></named-content>; VII.2001; E. Kassimatis leg.; sweeping; <abbrev xmlns:xlink="http://www.w3.org/1999/xlink" content-type="institution" xlink:title="National Collection of Arachnida, Pretoria, South Africa" id="ABBRID0EP1AG" xlink:type="simple">NCA</abbrev> 2009/5688. Cameroon • 1♀; Faro Game Reserve; <named-content xmlns:xlink="http://www.w3.org/1999/xlink" content-type="dwc:verbatimCoordinates" xlink:type="simple"><named-content content-type="geo-json" specific-use="{&#34;type&#34;:&#34;Point&#34;,&#34;coordinates&#34;:[12.500000,8.500000]}" id="NCID0EX1AG" xlink:type="simple">8°30'N, 12°30'E</named-content></named-content>; 25.IV.2007; R. Jocqué, K. Loosveldt, L. Baert and M. Alderweireldt leg.; gallery forest, sieving; <named-content xmlns:xlink="http://www.w3.org/1999/xlink" content-type="dwc:institutional_code" xlink:type="simple">MRAC</named-content> 221 442. Congo D.R. • 1♀; South Kivu prov., Itombwe; <named-content xmlns:xlink="http://www.w3.org/1999/xlink" content-type="dwc:verbatimCoordinates" xlink:type="simple"><named-content content-type="geo-json" specific-use="{&#34;type&#34;:&#34;Point&#34;,&#34;coordinates&#34;:[28.833333,-3.250000]}" id="NCID0EE2AG" xlink:type="simple">3°15'S, 28°50'E</named-content></named-content>; 3200 m a.s.l.; XII.1958; N. Leleup leg.; forest with <italic><tp:taxon-name><tp:taxon-name-part taxon-name-part-type="genus" reg="Hagenia">Hagenia</tp:taxon-name-part></tp:taxon-name></italic> and bamboo; <named-content xmlns:xlink="http://www.w3.org/1999/xlink" content-type="dwc:institutional_code" xlink:type="simple">MRAC</named-content> 113 229 • 1♀; Semliki river valley; 9.VIII.1968; R.<tp:taxon-name><tp:taxon-name-part taxon-name-part-type="genus" reg="Pachyballus">P.</tp:taxon-name-part></tp:taxon-name>M. Lejeune leg.; <named-content xmlns:xlink="http://www.w3.org/1999/xlink" content-type="dwc:institutional_code" xlink:type="simple">MRAC</named-content> 135 557 • 2♂; Mayombe, Bas Congo, Luki Forest Reserve; <named-content xmlns:xlink="http://www.w3.org/1999/xlink" content-type="dwc:verbatimCoordinates" xlink:type="simple"><named-content content-type="geo-json" specific-use="{&#34;type&#34;:&#34;Point&#34;,&#34;coordinates&#34;:[13.083333,-5.616667]}" id="NCID0ED3AG" xlink:type="simple">5°37'S, 13°05'E</named-content></named-content>; 17.IX.2007; D. De Bakker and J.<tp:taxon-name><tp:taxon-name-part taxon-name-part-type="genus" reg="Pachyballus">P.</tp:taxon-name-part></tp:taxon-name> Michiels leg; old secondary rainforest, fogging; <named-content xmlns:xlink="http://www.w3.org/1999/xlink" content-type="dwc:institutional_code" xlink:type="simple">MRAC</named-content> 226 092 • 1♂; the same data; 18.IX.2007; <named-content xmlns:xlink="http://www.w3.org/1999/xlink" content-type="dwc:institutional_code" xlink:type="simple">MRAC</named-content> 226 097 • 1♂; the same data; 20.IX.2007; <named-content xmlns:xlink="http://www.w3.org/1999/xlink" content-type="dwc:institutional_code" xlink:type="simple">MRAC</named-content> 226 095 • 1♀; the same data; 23.IX.2007; <named-content xmlns:xlink="http://www.w3.org/1999/xlink" content-type="dwc:institutional_code" xlink:type="simple">MRAC</named-content> 226 103 • 2♀; the same data; 18.IX.2007; <named-content xmlns:xlink="http://www.w3.org/1999/xlink" content-type="dwc:institutional_code" xlink:type="simple">MRAC</named-content> 226 096 • 1♀; the same data; 20.IX.2007; <named-content xmlns:xlink="http://www.w3.org/1999/xlink" content-type="dwc:institutional_code" xlink:type="simple">MRAC</named-content> 226 094 • 2♀; the same data; 21.IX.2007; <named-content xmlns:xlink="http://www.w3.org/1999/xlink" content-type="dwc:institutional_code" xlink:type="simple">MRAC</named-content> 226 093 • 1♂ 2♀ 2 subad. ♂; the same data; 17.IX.2007; <named-content xmlns:xlink="http://www.w3.org/1999/xlink" content-type="dwc:institutional_code" xlink:type="simple">MRAC</named-content> 226 101 • 2♂; the same locality; 28.IX.2007; primary rainforest, fogging; <named-content xmlns:xlink="http://www.w3.org/1999/xlink" content-type="dwc:institutional_code" xlink:type="simple">MRAC</named-content> 226 109 • 1♀; the same data; 1.X.2007; <named-content xmlns:xlink="http://www.w3.org/1999/xlink" content-type="dwc:institutional_code" xlink:type="simple">MRAC</named-content> 226 116 • 1♂ 1♀; the same data; 1.X.2007; <named-content xmlns:xlink="http://www.w3.org/1999/xlink" content-type="dwc:institutional_code" xlink:type="simple">MRAC</named-content> 226 120 • 3♀; the same data; 7.XI.2006; <named-content xmlns:xlink="http://www.w3.org/1999/xlink" content-type="dwc:institutional_code" xlink:type="simple">MRAC</named-content> 220 945 • 3♀; the same data; 13.XI.2006; <named-content xmlns:xlink="http://www.w3.org/1999/xlink" content-type="dwc:institutional_code" xlink:type="simple">MRAC</named-content> 220 971 • 1♀; the same locality; 14.IX.2007; secondary rainforest, beating; <named-content xmlns:xlink="http://www.w3.org/1999/xlink" content-type="dwc:institutional_code" xlink:type="simple">MRAC</named-content> 223 432 • 2♂; Kivu prov., Ngoma; <named-content xmlns:xlink="http://www.w3.org/1999/xlink" content-type="dwc:verbatimCoordinates" xlink:type="simple"><named-content content-type="geo-json" specific-use="{&#34;type&#34;:&#34;Point&#34;,&#34;coordinates&#34;:[26.083333,-4.400000]}" id="NCID0EX5AG" xlink:type="simple">4°24'S, 26°05'E</named-content></named-content>; L. Burgeon leg.; <named-content xmlns:xlink="http://www.w3.org/1999/xlink" content-type="dwc:institutional_code" xlink:type="simple">MRAC</named-content> 15 552/15 553 • 1♀; Kivu prov., Rutshuru, Kako; <named-content xmlns:xlink="http://www.w3.org/1999/xlink" content-type="dwc:verbatimCoordinates" xlink:type="simple"><named-content content-type="geo-json" specific-use="{&#34;type&#34;:&#34;Point&#34;,&#34;coordinates&#34;:[29.450000,-1.183333]}" id="NCID0EE6AG" xlink:type="simple">1°11'S, 29°27'E</named-content></named-content>; IX.1932; L. Burgeon leg.; <named-content xmlns:xlink="http://www.w3.org/1999/xlink" content-type="dwc:institutional_code" xlink:type="simple">MRAC</named-content> 31 267 • 1♀; Kivu prov., Sanga plateau; <named-content xmlns:xlink="http://www.w3.org/1999/xlink" content-type="dwc:verbatimCoordinates" xlink:type="simple"><named-content content-type="geo-json" specific-use="{&#34;type&#34;:&#34;Point&#34;,&#34;coordinates&#34;:[14.966667,-4.833333]}" id="NCID0ER6AG" xlink:type="simple">4°50'S 14°58'E</named-content></named-content>; N. Leleup leg.; <named-content xmlns:xlink="http://www.w3.org/1999/xlink" content-type="dwc:institutional_code" xlink:type="simple">MRAC</named-content> 119 189. Gabon • 1♂; Biso-Binam [Biso stream?]; <named-content xmlns:xlink="http://www.w3.org/1999/xlink" content-type="dwc:verbatimCoordinates" xlink:type="simple"><named-content content-type="geo-json" specific-use="{&#34;type&#34;:&#34;Point&#34;,&#34;coordinates&#34;:[11.650000,0.866667]}" id="NCID0E56AG" xlink:type="simple">0°52'N, 11°39'E</named-content></named-content>; 3.XI.1985; A. Pauly leg.; on <italic><tp:taxon-name><tp:taxon-name-part taxon-name-part-type="genus" reg="Borreria">Borreria</tp:taxon-name-part> <tp:taxon-name-part taxon-name-part-type="species" reg="verticillata">verticillata</tp:taxon-name-part></tp:taxon-name></italic>; <named-content xmlns:xlink="http://www.w3.org/1999/xlink" content-type="dwc:institutional_code" xlink:type="simple">MRAC</named-content> 172 765. Guinea • 1♂; Nimba Mts, “Mare d’hivernage” (in UNESCO Biosphere reserve); <named-content xmlns:xlink="http://www.w3.org/1999/xlink" content-type="dwc:verbatimCoordinates" xlink:type="simple"><named-content content-type="geo-json" specific-use="{&#34;type&#34;:&#34;Point&#34;,&#34;coordinates&#34;:[-8.450000,7.633333]}" id="NCID0EWABG" xlink:type="simple">7°38'N, 8°27'W</named-content></named-content>; 1650 m a.s.l.; 1.X.2008; D. van den Spiegel leg.; wet grassland with dispersal shrubs; <named-content xmlns:xlink="http://www.w3.org/1999/xlink" content-type="dwc:institutional_code" xlink:type="simple">MRAC</named-content> 225 978. Ivory Coast • 1♂; Man; <named-content xmlns:xlink="http://www.w3.org/1999/xlink" content-type="dwc:verbatimCoordinates" xlink:type="simple"><named-content content-type="geo-json" specific-use="{&#34;type&#34;:&#34;Point&#34;,&#34;coordinates&#34;:[-7.550000,7.400000]}" id="NCID0EDBBG" xlink:type="simple">7°24'N, 7°33'W</named-content></named-content>; VIII,1937; J. Millot leg.; type of <italic><tp:taxon-name><tp:taxon-name-part taxon-name-part-type="genus" reg="Pachyballus">P.</tp:taxon-name-part></tp:taxon-name></italic><tp:taxon-name><tp:taxon-name-part taxon-name-part-type="genus" reg="Pachyballus"/><tp:taxon-name-part taxon-name-part-type="species" reg="cordiformis">cordiformis</tp:taxon-name-part></tp:taxon-name>: only two, left palps and legs left; <named-content xmlns:xlink="http://www.w3.org/1999/xlink" content-type="dwc:institutional_code" xlink:type="simple">MNHN</named-content> • 1♀; Bingerville; <named-content xmlns:xlink="http://www.w3.org/1999/xlink" content-type="dwc:verbatimCoordinates" xlink:type="simple"><named-content content-type="geo-json" specific-use="{&#34;type&#34;:&#34;Point&#34;,&#34;coordinates&#34;:[-3.900000,5.350000]}" id="NCID0EACBG" xlink:type="simple">5°21'N, 3°54'W</named-content></named-content>; VIII.1962; J. Decelle leg.; <named-content xmlns:xlink="http://www.w3.org/1999/xlink" content-type="dwc:institutional_code" xlink:type="simple">MRAC</named-content> 122.004. Kenya • 1♂; Kwale prov., 30 km S to Mombasa; <named-content xmlns:xlink="http://www.w3.org/1999/xlink" content-type="dwc:verbatimCoordinates" xlink:type="simple"><named-content content-type="geo-json" specific-use="{&#34;type&#34;:&#34;Point&#34;,&#34;coordinates&#34;:[39.666667,-4.166667]}" id="NCID0ENCBG" xlink:type="simple">4°10'S, 39°40'E</named-content></named-content>; 12.XI.1992; V. Roth leg.; <named-content xmlns:xlink="http://www.w3.org/1999/xlink" content-type="dwc:institutional_code" xlink:type="simple">CAS</named-content> • 1♀; Kitale; <named-content xmlns:xlink="http://www.w3.org/1999/xlink" content-type="dwc:verbatimCoordinates" xlink:type="simple"><named-content content-type="geo-json" specific-use="{&#34;type&#34;:&#34;Point&#34;,&#34;coordinates&#34;:[35.000000,1.016667]}" id="NCID0E1CBG" xlink:type="simple">1°01'N, 35°00'E</named-content></named-content>; 2000 m a.s.l.; 23.I.1938; <named-content xmlns:xlink="http://www.w3.org/1999/xlink" content-type="dwc:institutional_code" xlink:type="simple">MEU</named-content> • 1♀; Nairobi; <named-content xmlns:xlink="http://www.w3.org/1999/xlink" content-type="dwc:verbatimCoordinates" xlink:type="simple"><named-content content-type="geo-json" specific-use="{&#34;type&#34;:&#34;Point&#34;,&#34;coordinates&#34;:[36.816667,-1.283333]}" id="NCID0EHDBG" xlink:type="simple">1°17'S, 36°49'E</named-content></named-content>; 12.I.1970; on bamboo; <named-content xmlns:xlink="http://www.w3.org/1999/xlink" content-type="dwc:institutional_code" xlink:type="simple">SMF</named-content> • 1♂; Mt Elgon, E slope; <named-content xmlns:xlink="http://www.w3.org/1999/xlink" content-type="dwc:verbatimCoordinates" xlink:type="simple"><named-content content-type="geo-json" specific-use="{&#34;type&#34;:&#34;Point&#34;,&#34;coordinates&#34;:[34.516667,1.116667]}" id="NCID0EUDBG" xlink:type="simple">1°07'N, 34°31'E</named-content></named-content>; 2130 m a.s.l.; 6.I.1938; <named-content xmlns:xlink="http://www.w3.org/1999/xlink" content-type="dwc:institutional_code" xlink:type="simple">NHRS</named-content> • 1♀; Mt Elgon, Salt lake estate; 2100 m a.s.l.; 17.XII.1937; <italic><tp:taxon-name><tp:taxon-name-part taxon-name-part-type="genus" reg="Acacia">Acacia</tp:taxon-name-part></tp:taxon-name></italic> steppe; <named-content xmlns:xlink="http://www.w3.org/1999/xlink" content-type="dwc:institutional_code" xlink:type="simple">MEU</named-content>. Tanzania • 1♀; Kilimanjaro, Kibonoto; <named-content xmlns:xlink="http://www.w3.org/1999/xlink" content-type="dwc:verbatimCoordinates" xlink:type="simple"><named-content content-type="geo-json" specific-use="{&#34;type&#34;:&#34;Point&#34;,&#34;coordinates&#34;:[37.100000,-3.183333]}" id="NCID0ENEBG" xlink:type="simple">3°11'S, 37°06'E</named-content></named-content>; Sjöstedt leg.; <named-content xmlns:xlink="http://www.w3.org/1999/xlink" content-type="dwc:institutional_code" xlink:type="simple">NHRS</named-content>. Uganda • 1♀; Victoria Lake, Gaya Bay, Island Buvuma; <named-content xmlns:xlink="http://www.w3.org/1999/xlink" content-type="dwc:verbatimCoordinates" xlink:type="simple"><named-content content-type="geo-json" specific-use="{&#34;type&#34;:&#34;Point&#34;,&#34;coordinates&#34;:[33.266667,0.216667]}" id="NCID0E1EBG" xlink:type="simple">0°13'N, 33°16'E</named-content></named-content>; III.1968; E. Vertriest leg.; <named-content xmlns:xlink="http://www.w3.org/1999/xlink" content-type="dwc:institutional_code" xlink:type="simple">MRAC</named-content> 134 737. South Africa • 1♂; Free State, Weltevreden Nature Reserve; <named-content xmlns:xlink="http://www.w3.org/1999/xlink" content-type="dwc:verbatimCoordinates" xlink:type="simple"><named-content content-type="geo-json" specific-use="{&#34;type&#34;:&#34;Point&#34;,&#34;coordinates&#34;:[26.383333,-28.950000]}" id="NCID0EHFBG" xlink:type="simple">28°57'S, 26°23'E</named-content></named-content>; 15.VIII.2006; H. Kilion leg.; <abbrev xmlns:xlink="http://www.w3.org/1999/xlink" content-type="institution" xlink:title="National Collection of Arachnida, Pretoria, South Africa" id="ABBRID0EMFBG" xlink:type="simple">NCA</abbrev> 2007/3429 • 1♀; Mpumalanga Prov., Nelspruit, Agricultural College; <named-content xmlns:xlink="http://www.w3.org/1999/xlink" content-type="dwc:verbatimCoordinates" xlink:type="simple"><named-content content-type="geo-json" specific-use="{&#34;type&#34;:&#34;Point&#34;,&#34;coordinates&#34;:[30.983333,-25.450000]}" id="NCID0EUFBG" xlink:type="simple">25°27'S, 30°59'E</named-content></named-content>; 22.XII.1998; <tp:taxon-name><tp:taxon-name-part taxon-name-part-type="genus" reg="Pachyballus">P.</tp:taxon-name-part></tp:taxon-name> Stephen leg.; on grapefruit; <abbrev xmlns:xlink="http://www.w3.org/1999/xlink" content-type="institution" xlink:title="National Collection of Arachnida, Pretoria, South Africa" id="ABBRID0E6FBG" xlink:type="simple">NCA</abbrev> 99/160 • 1♀; Limpopo Prov., Nylsvley Nature Reserve; <named-content xmlns:xlink="http://www.w3.org/1999/xlink" content-type="dwc:verbatimCoordinates" xlink:type="simple"><named-content content-type="geo-json" specific-use="{&#34;type&#34;:&#34;Point&#34;,&#34;coordinates&#34;:[28.683333,-24.650000]}" id="NCID0EHGBG" xlink:type="simple">24°39'S, 28°41'E</named-content></named-content>; 7.III.1998; sweeping, grass; A.S. Dippenaar leg.; <abbrev xmlns:xlink="http://www.w3.org/1999/xlink" content-type="institution" xlink:title="National Collection of Arachnida, Pretoria, South Africa" id="ABBRID0EMGBG" xlink:type="simple">NCA</abbrev> 98/586. Zambia • 1♂; 30km SW of Mkushi; <named-content xmlns:xlink="http://www.w3.org/1999/xlink" content-type="dwc:verbatimCoordinates" xlink:type="simple"><named-content content-type="geo-json" specific-use="{&#34;type&#34;:&#34;Point&#34;,&#34;coordinates&#34;:[29.250000,-13.716667]}" id="NCID0EUGBG" xlink:type="simple">13°43'S, 29°15'E</named-content></named-content>; 1390 m a.s.l.; 22.IX.2009; J.Lenz leg.; <abbrev xmlns:xlink="http://www.w3.org/1999/xlink" content-type="institution" xlink:title="Natural History Museum, Bulawayo, Zimbabwe" id="ABBRID0EZGBG" xlink:type="simple">NMZ</abbrev>. Zimbabwe • 1♂ 2 imm.; Batoka Gore; <named-content xmlns:xlink="http://www.w3.org/1999/xlink" content-type="dwc:verbatimCoordinates" xlink:type="simple"><named-content content-type="geo-json" specific-use="{&#34;type&#34;:&#34;Point&#34;,&#34;coordinates&#34;:[26.066667,-17.950000]}" id="NCID0EBHBG" xlink:type="simple">17°57'S, 26°04'E</named-content></named-content>; 30–31.X.1990; V. Roth leg.; <named-content xmlns:xlink="http://www.w3.org/1999/xlink" content-type="dwc:institutional_code" xlink:type="simple">CAS</named-content> • 1♂ 2♀; Matabeleland, Doddieburn Dam; <named-content xmlns:xlink="http://www.w3.org/1999/xlink" content-type="dwc:verbatimCoordinates" xlink:type="simple"><named-content content-type="geo-json" specific-use="{&#34;type&#34;:&#34;Point&#34;,&#34;coordinates&#34;:[29.350000,-21.400000]}" id="NCID0EOHBG" xlink:type="simple">21°24'S, 29°21'E</named-content></named-content>; 12.XII.1985; J. Minshull leg.; <abbrev xmlns:xlink="http://www.w3.org/1999/xlink" content-type="institution" xlink:title="Natural History Museum, Bulawayo, Zimbabwe" id="ABBRID0ETHBG" xlink:type="simple">NMZ</abbrev> A4202 • 5♀ 2 subad. ♂ 8 imm.; Matetsi safari Area, Tshowe river rapids; <named-content xmlns:xlink="http://www.w3.org/1999/xlink" content-type="dwc:verbatimCoordinates" xlink:type="simple"><named-content content-type="geo-json" specific-use="{&#34;type&#34;:&#34;Point&#34;,&#34;coordinates&#34;:[25.866667,-18.516667]}" id="NCID0E2HBG" xlink:type="simple">18°31'S, 25°52'E</named-content></named-content>; 5.XII.1988; J. Minshull leg.; <abbrev xmlns:xlink="http://www.w3.org/1999/xlink" content-type="institution" xlink:title="Natural History Museum, Bulawayo, Zimbabwe" id="ABBRID0EAIBG" xlink:type="simple">NMZ</abbrev> A6873 • 2♂; Matetsi safari Area, Kasetsheti Weirs; <named-content xmlns:xlink="http://www.w3.org/1999/xlink" content-type="dwc:verbatimCoordinates" xlink:type="simple"><named-content content-type="geo-json" specific-use="{&#34;type&#34;:&#34;Point&#34;,&#34;coordinates&#34;:[25.816667,-18.016667]}" id="NCID0EIIBG" xlink:type="simple">18°01'S, 25°49'E</named-content></named-content>; 11.X.1988; F. Nyati leg.; <abbrev xmlns:xlink="http://www.w3.org/1999/xlink" content-type="institution" xlink:title="Natural History Museum, Bulawayo, Zimbabwe" id="ABBRID0ENIBG" xlink:type="simple">NMZ</abbrev> A6759.</p><fig id="F7" position="float" orientation="portrait"><object-id xmlns:xlink="http://www.w3.org/1999/xlink" content-type="doi" xlink:type="simple">10.3897/zookeys.944.49921.figures29-35</object-id><object-id xmlns:xlink="http://www.w3.org/1999/xlink" content-type="arpha" xlink:type="simple">AAF239AB-2EAE-59E8-B3A7-9BEAFB5F707D</object-id><label>Figures 29–35.</label><caption><p><italic><tp:taxon-name><tp:taxon-name-part taxon-name-part-type="genus" reg="Pachyballus">Pachyballus</tp:taxon-name-part> <tp:taxon-name-part taxon-name-part-type="species" reg="flavipes">flavipes</tp:taxon-name-part></tp:taxon-name></italic><bold>29</bold> male, habitus, dorsal view <bold>30</bold> male, habitus, ventral view <bold>31</bold> male, habitus, lateral view <bold>32, 33</bold> female, habitus, dorsal view <bold>34</bold> female, habitus, ventral view <bold>35</bold> female, habitus, lateral view (<bold>29, 30, 32</bold> specimen from Congo <bold>31</bold> specimen from Kenya <bold>33–35</bold> specimen from Cameroon).</p></caption><graphic xmlns:xlink="http://www.w3.org/1999/xlink" xlink:href="zookeys-944-047-g007.jpg" position="float" orientation="portrait" xlink:type="simple" id="oo_427058.jpg"><uri content-type="original_file" xlink:type="simple">https://binary.pensoft.net/fig/427058</uri></graphic></fig></tp:treatment-sec><tp:treatment-sec sec-type="diagnosis" id="SECID0E3JBG"><title>Diagnosis.</title><p>The male is almost indistinguishable from that of <italic><tp:taxon-name><tp:taxon-name-part taxon-name-part-type="genus" reg="Pachyballus">P.</tp:taxon-name-part> <tp:taxon-name-part taxon-name-part-type="species" reg="mombasensis">mombasensis</tp:taxon-name-part></tp:taxon-name></italic>, though it differs a little by having a protruding tibial apophysis while in the latter species tibial apophysis is adpressed to cymbium. The female resembles females of <italic><tp:taxon-name><tp:taxon-name-part taxon-name-part-type="genus" reg="Pachyballus">P.</tp:taxon-name-part> <tp:taxon-name-part taxon-name-part-type="species" reg="castaneus">castaneus</tp:taxon-name-part></tp:taxon-name></italic> and <italic><tp:taxon-name><tp:taxon-name-part taxon-name-part-type="genus" reg="Pachyballus">P.</tp:taxon-name-part> <tp:taxon-name-part taxon-name-part-type="species" reg="mombasensis">mombasensis</tp:taxon-name-part></tp:taxon-name></italic>, but has very long copulatory ducts, forming several loops, whereas in two other species these ducts are relatively short (cf. Fig. <xref ref-type="fig" rid="F11">51</xref> with Fig. <xref ref-type="fig" rid="F14">73</xref> and Fig. <xref ref-type="fig" rid="F6">28</xref>).</p></tp:treatment-sec><tp:treatment-sec sec-type="redescription" id="SECID0EPLBG"><title>Redescription.</title><p><bold>Male.</bold> Measurements. Cephalothorax: length 1.2–1.6, width 1.4–1.7, height 0.5–0.6. Eye field: length 0.6–0.8, anterior width 1.1–1.4, posterior width 1.4–1.7. Abdomen: length 1.9–2.5, width 1.8–2.3.</p><fig id="F8" position="float" orientation="portrait"><object-id xmlns:xlink="http://www.w3.org/1999/xlink" content-type="doi" xlink:type="simple">10.3897/zookeys.944.49921.figures36-40</object-id><object-id xmlns:xlink="http://www.w3.org/1999/xlink" content-type="arpha" xlink:type="simple">96A5F9AE-D4BE-50CA-9AE1-958E253ED239</object-id><label>Figures 36–40.</label><caption><p><italic><tp:taxon-name><tp:taxon-name-part taxon-name-part-type="genus" reg="Pachyballus">Pachyballus</tp:taxon-name-part> <tp:taxon-name-part taxon-name-part-type="species" reg="flavipes">flavipes</tp:taxon-name-part></tp:taxon-name></italic> (specimen from Congo) <bold>36</bold> female, habitus, frontal view <bold>37</bold> palpal organ, ventral view <bold>38</bold> epigyne <bold>39</bold> internal structure of epigyne, ventral view <bold>40</bold> internal structure of epigyne, dorsal view.</p></caption><graphic xmlns:xlink="http://www.w3.org/1999/xlink" xlink:href="zookeys-944-047-g008.jpg" position="float" orientation="portrait" xlink:type="simple" id="oo_427059.jpg"><uri content-type="original_file" xlink:type="simple">https://binary.pensoft.net/fig/427059</uri></graphic></fig><p>General appearance as in Figs <xref ref-type="fig" rid="F7">29–31</xref>. Shape of body typical for <italic><tp:taxon-name><tp:taxon-name-part taxon-name-part-type="genus" reg="Pachyballus">Pachyballus</tp:taxon-name-part></tp:taxon-name></italic>; small, flat, with heart-shaped abdomen. Body covered with strongly sclerotised and clearly pitted integument. Colouration of body brown to black dorsally and dark brown ventrally, dorsum iridescent, almost hairless. Some light hairs near anterior eyes and below anterior median eyes. Anterior margin of abdomen covers distal part of carapace. Venter with typical scuta and small sclerotised bumps (Fig. <xref ref-type="fig" rid="F1">1</xref>). Cheliceral dentition variable, with three teeth on promargin and two, three or (exceptionally) four on retromargin (Figs <xref ref-type="fig" rid="F9">41–43</xref>). Tips of mouth parts whitish. First pair of legs the stoutest, femora and patellae dark brown, tibiae black with dense long dark setae ventrally and two pairs of very short thick spines (Fig. <xref ref-type="fig" rid="F7">31</xref>), dorsal part of tibia slightly flattened, metatarsi and tarsi creamy. Other legs with clear contrasts: brown femora, other segments light, only sometimes dark ring on tibiae proximally (Fig. <xref ref-type="fig" rid="F7">30</xref>). Palps dark, tip of cymbium light. Structure of palpal organ as in Figs <xref ref-type="fig" rid="F1">3</xref>, <xref ref-type="fig" rid="F8">37</xref>, <xref ref-type="fig" rid="F9">44–46</xref>.</p><p><bold>Female.</bold> Measurements. Cephalothorax: length 1.2–1.3, width 1.3–1.4, height 0.5. Eye field: length 0.6–0.8, anterior width 1.1–1.3, posterior width 1.3–1.4. Abdomen: length 1.9–3.1, width 1.7–2.9.</p><p>General appearance as in Figs <xref ref-type="fig" rid="F7">32</xref>–<xref ref-type="fig" rid="F8">36</xref>. Similar to male, abdomen more oval. Anterior median eyes surrounded by short light hairs. All legs yellowish (Fig. <xref ref-type="fig" rid="F7">35</xref>), only femora brownish (or yellow with darker streak). Palps yellow (Figs <xref ref-type="fig" rid="F7">32</xref>, <xref ref-type="fig" rid="F8">36</xref>). Epigyne as in Figs <xref ref-type="fig" rid="F1">5</xref>, <xref ref-type="fig" rid="F8">38</xref>, <xref ref-type="fig" rid="F10">47–50</xref>, with horseshoe-shaped anterior depression. Internal structure of epigyne as in Figs <xref ref-type="fig" rid="F8">39</xref>, <xref ref-type="fig" rid="F8">40</xref>, <xref ref-type="fig" rid="F11">51–57</xref>, inlet part of copulatory ducts wide.</p><fig id="F9" position="float" orientation="portrait"><object-id xmlns:xlink="http://www.w3.org/1999/xlink" content-type="doi" xlink:type="simple">10.3897/zookeys.944.49921.figures41-46</object-id><object-id xmlns:xlink="http://www.w3.org/1999/xlink" content-type="arpha" xlink:type="simple">9004BBDF-2400-56B0-AA44-D62906F60456</object-id><label>Figures 41–46.</label><caption><p><italic><tp:taxon-name><tp:taxon-name-part taxon-name-part-type="genus" reg="Pachyballus">Pachyballus</tp:taxon-name-part> <tp:taxon-name-part taxon-name-part-type="species" reg="flavipes">flavipes</tp:taxon-name-part></tp:taxon-name></italic>, male <bold>41–43</bold> variation of cheliceral dentition <bold>44–46</bold> palpal organ, ventral view (<bold>44</bold> specimens from Congo <bold>45</bold> specimen from Gabon <bold>46</bold> type of <italic><tp:taxon-name><tp:taxon-name-part taxon-name-part-type="genus" reg="Pachyballus">P.</tp:taxon-name-part> <tp:taxon-name-part taxon-name-part-type="species" reg="cordiformis">cordiformis</tp:taxon-name-part></tp:taxon-name></italic>).</p></caption><graphic xmlns:xlink="http://www.w3.org/1999/xlink" xlink:href="zookeys-944-047-g009.jpg" position="float" orientation="portrait" xlink:type="simple" id="oo_427060.jpg"><uri content-type="original_file" xlink:type="simple">https://binary.pensoft.net/fig/427060</uri></graphic></fig><p><bold>Immature specimens.</bold> Similar to adults, abdomen dorsally covered with one large scutum.</p></tp:treatment-sec><tp:treatment-sec sec-type="distribution" id="SECID0EFRBG"><title>Distribution.</title><p>Species widely distributed in Africa (Fig. <xref ref-type="fig" rid="F36">194</xref>). Some of the records from Kenya were already mentioned in <xref ref-type="bibr" rid="B9">Dawidowicz and Wesołowska (2016)</xref>.</p></tp:treatment-sec><tp:treatment-sec sec-type="Synonymisation" id="SECID0ETRBG"><title>Synonymisation.</title><p>Caporiacco (1949) described <italic><tp:taxon-name><tp:taxon-name-part taxon-name-part-type="genus" reg="Pachyballus">P.</tp:taxon-name-part> <tp:taxon-name-part taxon-name-part-type="species" reg="flavipes">flavipes</tp:taxon-name-part> <tp:taxon-name-part taxon-name-part-type="subspecies" reg="aurantius">aurantius</tp:taxon-name-part></tp:taxon-name></italic> from Kenya on the basis of a single female. According to him, the epigyne of this subspecies was the same as in <italic><tp:taxon-name><tp:taxon-name-part taxon-name-part-type="genus" reg="Pachyballus">P.</tp:taxon-name-part> <tp:taxon-name-part taxon-name-part-type="species" reg="flavipes">flavipes</tp:taxon-name-part></tp:taxon-name></italic> and the only difference consisted of colouration. However, this feature is variable. Moreover, according to <xref ref-type="bibr" rid="B2">Berdondini and Whitman (2003)</xref> type specimen of <italic><tp:taxon-name><tp:taxon-name-part taxon-name-part-type="genus" reg="Pachyballus">P.</tp:taxon-name-part> <tp:taxon-name-part taxon-name-part-type="species" reg="flavipes">flavipes</tp:taxon-name-part> <tp:taxon-name-part taxon-name-part-type="subspecies" reg="aurantius">aurantius</tp:taxon-name-part></tp:taxon-name></italic> kept in the Natural History Museum of Florence collection is juvenile. Thus, we recognise <italic><tp:taxon-name><tp:taxon-name-part taxon-name-part-type="genus" reg="Pachyballus">P.</tp:taxon-name-part> <tp:taxon-name-part taxon-name-part-type="species" reg="flavipes">f.</tp:taxon-name-part> <tp:taxon-name-part taxon-name-part-type="subspecies" reg="aurantius">aurantius</tp:taxon-name-part></tp:taxon-name></italic> as a synonym of the name <italic><tp:taxon-name><tp:taxon-name-part taxon-name-part-type="genus" reg="Pachyballus">P.</tp:taxon-name-part> <tp:taxon-name-part taxon-name-part-type="species" reg="flavipes">flavipes</tp:taxon-name-part></tp:taxon-name></italic>.</p><p>Type of <italic><tp:taxon-name><tp:taxon-name-part taxon-name-part-type="genus" reg="Pachyballus">P.</tp:taxon-name-part> <tp:taxon-name-part taxon-name-part-type="species" reg="cordiformis">cordiformis</tp:taxon-name-part></tp:taxon-name></italic> was destroyed and only two palps and three legs persisted in the vial. Although <xref ref-type="bibr" rid="B3">Berland and Millot (1941)</xref> reported that they had collected only a single male by the city Man, the two palps in the sample are left palps, so they must have been taken from two males. Structure of palpal organ and the figure in <xref ref-type="bibr" rid="B3">Berland and Millot (1941)</xref> suggest that this species is identical with <italic><tp:taxon-name><tp:taxon-name-part taxon-name-part-type="genus" reg="Pachyballus">P.</tp:taxon-name-part> <tp:taxon-name-part taxon-name-part-type="species" reg="flavipes">flavipes</tp:taxon-name-part></tp:taxon-name></italic>. Therefore, we recognise the name <italic><tp:taxon-name><tp:taxon-name-part taxon-name-part-type="genus" reg="Pachyballus">P.</tp:taxon-name-part> <tp:taxon-name-part taxon-name-part-type="species" reg="cordiformis">cordiformis</tp:taxon-name-part></tp:taxon-name></italic> as the synonym of <italic><tp:taxon-name><tp:taxon-name-part taxon-name-part-type="genus" reg="Pachyballus">P.</tp:taxon-name-part> <tp:taxon-name-part taxon-name-part-type="species" reg="flavipes">flavipes</tp:taxon-name-part></tp:taxon-name></italic>.</p><fig id="F10" position="float" orientation="portrait"><object-id xmlns:xlink="http://www.w3.org/1999/xlink" content-type="doi" xlink:type="simple">10.3897/zookeys.944.49921.figures47-50</object-id><object-id xmlns:xlink="http://www.w3.org/1999/xlink" content-type="arpha" xlink:type="simple">8105886F-BC13-5B66-B299-1BCFB5C10FC8</object-id><label>Figures 47–50.</label><caption><p><italic><tp:taxon-name><tp:taxon-name-part taxon-name-part-type="genus" reg="Pachyballus">Pachyballus</tp:taxon-name-part> <tp:taxon-name-part taxon-name-part-type="species" reg="flavipes">flavipes</tp:taxon-name-part></tp:taxon-name></italic>, female, epigyne (<bold>47, 48</bold> specimens from Congo <bold>49</bold> specimen from Kilimanjaro <bold>50</bold> specimen from Cameroon).</p></caption><graphic xmlns:xlink="http://www.w3.org/1999/xlink" xlink:href="zookeys-944-047-g010.jpg" position="float" orientation="portrait" xlink:type="simple" id="oo_427061.jpg"><uri content-type="original_file" xlink:type="simple">https://binary.pensoft.net/fig/427061</uri></graphic></fig></tp:treatment-sec><tp:treatment-sec sec-type="Designation of neotype" id="SECID0EUWBG"><title>Designation of neotype.</title><p><xref ref-type="bibr" rid="B25">Simon (1910)</xref> described this species from Bioko (Fernando Po) on the basis of a single female. <xref ref-type="bibr" rid="B26">Wanless and Clark (1975)</xref> compared a female from Ivory Coast with the type and concluded their conspecificity. Unfortunately, the type specimen was lost (we were informed that the type could not be found in Simon’s collection in <named-content xmlns:xlink="http://www.w3.org/1999/xlink" content-type="dwc:institutional_code" xlink:type="simple">MNHN</named-content>) and the female collected by the latter authors lacked epigyne. Original description was insufficient to recognise the species; only the shape of body and colouration of legs were given. Taking this under consideration it is justified to propose the neotype to stabilise the nomenclature. The neotype, a female collected in Cameroon, the nearest continental country to Bioko (ca. 40 km), is herein designated.</p></tp:treatment-sec><tp:treatment-sec sec-type="remarks" id="SECID0EHXBG"><title>Remarks.</title><p>This species probably lives both in the forest canopy and in the understory. Given this fact, i.e. the variety of preferred microhabitats, the large geographical range and high variation of cheliceral dentition, it is possible that it consists of several cryptic species. The sole morphology may be insufficient to solve this taxonomic problem and there is a need to support further analysis with molecular methods.</p><fig id="F11" position="float" orientation="portrait"><object-id xmlns:xlink="http://www.w3.org/1999/xlink" content-type="doi" xlink:type="simple">10.3897/zookeys.944.49921.figures51-57</object-id><object-id xmlns:xlink="http://www.w3.org/1999/xlink" content-type="arpha" xlink:type="simple">414E6480-CC34-50A5-990E-F7A51F8A07F4</object-id><label>Figures 51–57.</label><caption><p><italic><tp:taxon-name><tp:taxon-name-part taxon-name-part-type="genus" reg="Pachyballus">Pachyballus</tp:taxon-name-part> <tp:taxon-name-part taxon-name-part-type="species" reg="flavipes">flavipes</tp:taxon-name-part></tp:taxon-name></italic>, female, internal structure of epigyne <bold>51, 53, 55, 56</bold> ventral view <bold>52, 54, 57</bold> dorsal view (<bold>51, 52</bold> specimens from Cameroon <bold>53–55</bold> specimen from Congo <bold>56, 57</bold> specimen from Zimbabwe).</p></caption><graphic xmlns:xlink="http://www.w3.org/1999/xlink" xlink:href="zookeys-944-047-g011.jpg" position="float" orientation="portrait" xlink:type="simple" id="oo_427062.jpg"><uri content-type="original_file" xlink:type="simple">https://binary.pensoft.net/fig/427062</uri></graphic></fig></tp:treatment-sec><tp:treatment-sec><!--Section generated to contain objects referenced in tp:taxon-treatment.--><fig id="F1" position="float" orientation="portrait"><object-id xmlns:xlink="http://www.w3.org/1999/xlink" content-type="doi" xlink:type="simple">10.3897/zookeys.944.49921.figures1-6</object-id><object-id xmlns:xlink="http://www.w3.org/1999/xlink" content-type="arpha" xlink:type="simple">43BBAC58-15EE-5D8B-B986-8D5D463947A0</object-id><label>Figures 1–6.</label><caption><p>Some morphological characters of <italic><tp:taxon-name><tp:taxon-name-part taxon-name-part-type="genus" reg="Pachyballus">Pachyballus</tp:taxon-name-part></tp:taxon-name></italic> and <italic><tp:taxon-name><tp:taxon-name-part taxon-name-part-type="genus" reg="Peplometus">Peplometus</tp:taxon-name-part></tp:taxon-name></italic><bold>1</bold><italic><tp:taxon-name><tp:taxon-name-part taxon-name-part-type="genus" reg="Pachyballus">Pach.</tp:taxon-name-part> <tp:taxon-name-part taxon-name-part-type="species" reg="flavipes">flavipes</tp:taxon-name-part></tp:taxon-name></italic> (specimen from Gabon), male, ventral abdominal scuta <bold>2</bold><italic><tp:taxon-name><tp:taxon-name-part taxon-name-part-type="genus" reg="Pachyballus">Pach.</tp:taxon-name-part> <tp:taxon-name-part taxon-name-part-type="species" reg="ornatus">ornatus</tp:taxon-name-part></tp:taxon-name></italic> (specimen from Tanzania), female, ventral abdominal scuta <bold>3</bold><italic><tp:taxon-name><tp:taxon-name-part taxon-name-part-type="genus" reg="Pachyballus">Pach.</tp:taxon-name-part> <tp:taxon-name-part taxon-name-part-type="species" reg="flavipes">flavipes</tp:taxon-name-part></tp:taxon-name></italic> (specimen from Congo), embolus <bold>4</bold><italic><tp:taxon-name><tp:taxon-name-part taxon-name-part-type="genus" reg="Peplometus">Pepl.</tp:taxon-name-part> <tp:taxon-name-part taxon-name-part-type="species" reg="biscutellatus">biscutellatus</tp:taxon-name-part></tp:taxon-name></italic> (specimen from Ivory Coast), palpal organ in ventral view <bold>5</bold><italic><tp:taxon-name><tp:taxon-name-part taxon-name-part-type="genus" reg="Pachyballus">Pach.</tp:taxon-name-part> <tp:taxon-name-part taxon-name-part-type="species" reg="flavipes">flavipes</tp:taxon-name-part></tp:taxon-name></italic> (specimen from Zimbabwe), epigyne with broken embolus in copulatory opening <bold>6</bold><italic><tp:taxon-name><tp:taxon-name-part taxon-name-part-type="genus" reg="Pachyballus">Pach.</tp:taxon-name-part> <tp:taxon-name-part taxon-name-part-type="species" reg="castaneus">castaneus</tp:taxon-name-part></tp:taxon-name></italic>, pitted integument of abdomen.</p></caption><graphic xmlns:xlink="http://www.w3.org/1999/xlink" xlink:href="zookeys-944-047-g001.jpg" position="float" orientation="portrait" xlink:type="simple" id="oo_427052.jpg"><uri content-type="original_file" xlink:type="simple">https://binary.pensoft.net/fig/427052</uri></graphic></fig><fig id="F36" position="float" orientation="portrait"><object-id xmlns:xlink="http://www.w3.org/1999/xlink" content-type="doi" xlink:type="simple">10.3897/zookeys.944.49921.figures193-198</object-id><object-id xmlns:xlink="http://www.w3.org/1999/xlink" content-type="arpha" xlink:type="simple">A978F81A-BDE7-5D2B-B42B-9D0311F78341</object-id><label>Figures 193–198.</label><caption><p>Distribution maps of <italic><tp:taxon-name><tp:taxon-name-part taxon-name-part-type="genus" reg="Pachyballus">Pachyballus</tp:taxon-name-part></tp:taxon-name></italic> and <italic><tp:taxon-name><tp:taxon-name-part taxon-name-part-type="genus" reg="Peplometus">Peplometus</tp:taxon-name-part></tp:taxon-name></italic> species. <bold>193</bold> circle – <italic><tp:taxon-name><tp:taxon-name-part taxon-name-part-type="genus" reg="Pachyballus">Pachyballus</tp:taxon-name-part> <tp:taxon-name-part taxon-name-part-type="species" reg="caelestis">caelestis</tp:taxon-name-part></tp:taxon-name></italic>, square – <italic><tp:taxon-name><tp:taxon-name-part taxon-name-part-type="genus" reg="Pachyballus">P.</tp:taxon-name-part> <tp:taxon-name-part taxon-name-part-type="species" reg="castaneus">castaneus</tp:taxon-name-part></tp:taxon-name></italic>, triangle – <italic><tp:taxon-name><tp:taxon-name-part taxon-name-part-type="genus" reg="Pachyballus">P.</tp:taxon-name-part> <tp:taxon-name-part taxon-name-part-type="species" reg="variegatus">variegatus</tp:taxon-name-part></tp:taxon-name></italic><bold>194</bold><italic><tp:taxon-name><tp:taxon-name-part taxon-name-part-type="genus" reg="Pachyballus">P.</tp:taxon-name-part> <tp:taxon-name-part taxon-name-part-type="species" reg="flavipes">flavipes</tp:taxon-name-part></tp:taxon-name></italic><bold>195</bold> circle – <italic><tp:taxon-name><tp:taxon-name-part taxon-name-part-type="genus" reg="Pachyballus">P.</tp:taxon-name-part> <tp:taxon-name-part taxon-name-part-type="species" reg="miniscutulus">miniscutulus</tp:taxon-name-part></tp:taxon-name></italic>, square – <italic><tp:taxon-name><tp:taxon-name-part taxon-name-part-type="genus" reg="Pachyballus">P.</tp:taxon-name-part> <tp:taxon-name-part taxon-name-part-type="species" reg="mombasensis">mombasensis</tp:taxon-name-part></tp:taxon-name></italic>, triangle – <italic><tp:taxon-name><tp:taxon-name-part taxon-name-part-type="genus" reg="Pachyballus">P.</tp:taxon-name-part> <tp:taxon-name-part taxon-name-part-type="species" reg="ornatus">ornatus</tp:taxon-name-part></tp:taxon-name></italic><bold>196</bold><italic><tp:taxon-name><tp:taxon-name-part taxon-name-part-type="genus" reg="Pachyballus">P.</tp:taxon-name-part> <tp:taxon-name-part taxon-name-part-type="species" reg="transversus">transversus</tp:taxon-name-part></tp:taxon-name></italic><bold>197</bold> circle – <italic><tp:taxon-name><tp:taxon-name-part taxon-name-part-type="genus" reg="Peplometus">Peplometus</tp:taxon-name-part> <tp:taxon-name-part taxon-name-part-type="species" reg="biscutellatus">biscutellatus</tp:taxon-name-part></tp:taxon-name></italic>, square – <italic><tp:taxon-name><tp:taxon-name-part taxon-name-part-type="genus" reg="Peplometus">P.</tp:taxon-name-part> <tp:taxon-name-part taxon-name-part-type="species" reg="chlorophthalmus">chlorophthalmus</tp:taxon-name-part></tp:taxon-name></italic><bold>198</bold> circle – <italic><tp:taxon-name><tp:taxon-name-part taxon-name-part-type="genus" reg="Peplometus">P.</tp:taxon-name-part> <tp:taxon-name-part taxon-name-part-type="species" reg="nimba">nimba</tp:taxon-name-part></tp:taxon-name></italic>, square – <italic><tp:taxon-name><tp:taxon-name-part taxon-name-part-type="genus" reg="Pachyballus">P.</tp:taxon-name-part> <tp:taxon-name-part taxon-name-part-type="species" reg="oyo">oyo</tp:taxon-name-part></tp:taxon-name></italic>, triangle – <italic><tp:taxon-name><tp:taxon-name-part taxon-name-part-type="genus" reg="Peplometus">P.</tp:taxon-name-part> <tp:taxon-name-part taxon-name-part-type="species" reg="congoensis">congoensis</tp:taxon-name-part></tp:taxon-name></italic>.</p></caption><graphic xmlns:xlink="http://www.w3.org/1999/xlink" xlink:href="zookeys-944-047-g036.jpg" position="float" orientation="portrait" xlink:type="simple" id="oo_427088.jpg"><uri content-type="original_file" xlink:type="simple">https://binary.pensoft.net/fig/427088</uri></graphic></fig><fig id="F14" position="float" orientation="portrait"><object-id xmlns:xlink="http://www.w3.org/1999/xlink" content-type="doi" xlink:type="simple">10.3897/zookeys.944.49921.figures68-74</object-id><object-id xmlns:xlink="http://www.w3.org/1999/xlink" content-type="arpha" xlink:type="simple">99CCF3B7-B5D3-5C78-AEAB-1C3B70BBDA2C</object-id><label>Figures 68–74.</label><caption><p><italic><tp:taxon-name><tp:taxon-name-part taxon-name-part-type="genus" reg="Pachyballus">Pachyballus</tp:taxon-name-part> <tp:taxon-name-part taxon-name-part-type="species" reg="mombasensis">mombasensis</tp:taxon-name-part></tp:taxon-name></italic> sp. nov. <bold>68</bold> female, holotype, habitus, dorsal view <bold>69</bold> female, habitus, ventralal view <bold>70</bold> palpal organ, ventral view <bold>71</bold> palpal organ, lateral view <bold>72</bold> holotype, epigyne <bold>73</bold> internal structure of epigyne, ventral view <bold>74</bold> internal structure of epigyne, dorsal view.</p></caption><graphic xmlns:xlink="http://www.w3.org/1999/xlink" xlink:href="zookeys-944-047-g014.jpg" position="float" orientation="portrait" xlink:type="simple" id="oo_427065.jpg"><uri content-type="original_file" xlink:type="simple">https://binary.pensoft.net/fig/427065</uri></graphic></fig><fig id="F6" position="float" orientation="portrait"><object-id xmlns:xlink="http://www.w3.org/1999/xlink" content-type="doi" xlink:type="simple">10.3897/zookeys.944.49921.figures22-28</object-id><object-id xmlns:xlink="http://www.w3.org/1999/xlink" content-type="arpha" xlink:type="simple">507D457B-7644-543F-9F88-70D3070AA7F2</object-id><label>Figures 22–28.</label><caption><p><italic><tp:taxon-name><tp:taxon-name-part taxon-name-part-type="genus" reg="Pachyballus">Pachyballus</tp:taxon-name-part> <tp:taxon-name-part taxon-name-part-type="species" reg="castaneus">castaneus</tp:taxon-name-part></tp:taxon-name></italic><bold>22</bold> cheliceral dentition <bold>23–25</bold> palpal organ, ventral view (24 specimen from Zimbabwe) <bold>26</bold> palpal organ, lateral view <bold>27</bold> epigyne <bold>28</bold> internal structure of epigyne.</p></caption><graphic xmlns:xlink="http://www.w3.org/1999/xlink" xlink:href="zookeys-944-047-g006.jpg" position="float" orientation="portrait" xlink:type="simple" id="oo_427057.jpg"><uri content-type="original_file" xlink:type="simple">https://binary.pensoft.net/fig/427057</uri></graphic></fig></tp:treatment-sec><ref-list><ref id="B25"><mixed-citation xmlns:xlink="http://www.w3.org/1999/xlink" xlink:type="simple"><person-group><name name-style="western"><surname>Simon</surname><given-names>E</given-names></name></person-group> (<year>1910</year>) <article-title>Arachnides recueillis par L. Fea sur la côte occidentale d’Afrique. 2e partie.</article-title><source>Annali del Museo Civico di Storia Naturale di Genova</source><volume>44</volume>: <fpage>335</fpage>–<lpage>449</lpage>.</mixed-citation></ref><ref id="B26"><mixed-citation xmlns:xlink="http://www.w3.org/1999/xlink" xlink:type="simple"><person-group><name name-style="western"><surname>Wanless</surname><given-names>FR</given-names></name><name name-style="western"><surname>Clark</surname><given-names>DJ</given-names></name></person-group> (<year>1975</year>) <article-title>On a collection of spiders of the family <tp:taxon-name><tp:taxon-name-part taxon-name-part-type="family">Salticidae</tp:taxon-name-part></tp:taxon-name> from the Ivory Coast (<tp:taxon-name><tp:taxon-name-part taxon-name-part-type="order">Araneae</tp:taxon-name-part></tp:taxon-name>).</article-title><source>Revue Zoologique Africaine</source><volume>89</volume>: <fpage>273</fpage>–<lpage>296</lpage>.</mixed-citation></ref><ref id="B9"><mixed-citation xmlns:xlink="http://www.w3.org/1999/xlink" xlink:type="simple"><person-group><name name-style="western"><surname>Dawidowicz</surname><given-names>A</given-names></name><name name-style="western"><surname>Wesołowska</surname><given-names>W</given-names></name></person-group> (<year>2016</year>) <article-title>Jumping spiders (<tp:taxon-name><tp:taxon-name-part taxon-name-part-type="order">Araneae</tp:taxon-name-part></tp:taxon-name>: <tp:taxon-name><tp:taxon-name-part taxon-name-part-type="family">Salticidae</tp:taxon-name-part></tp:taxon-name>) of Kenya collected by Åke Holm. Annales zoologici.</article-title><source>Warszawa</source><volume>66</volume>(<issue>3</issue>): <fpage>437</fpage>–<lpage>466</lpage>. <ext-link xlink:type="simple" ext-link-type="doi" xlink:href="10.3161/00034541ANZ2016.66.3.010">https://doi.org/10.3161/00034541ANZ2016.66.3.010</ext-link></mixed-citation></ref><ref id="B3"><mixed-citation xmlns:xlink="http://www.w3.org/1999/xlink" xlink:type="simple"><person-group><name name-style="western"><surname>Berland</surname><given-names>L</given-names></name><name name-style="western"><surname>Millot</surname><given-names>J</given-names></name></person-group> (<year>1941</year>) <article-title>Les araignées de l’Afrique Occidentale Française I.-Les salticides. Mémoires du Muséum national d’Histoire naturelle de Paris (N.S.</article-title><source>)</source><volume>12</volume>: <fpage>297</fpage>–<lpage>423</lpage>.</mixed-citation></ref><ref id="B28"><mixed-citation xmlns:xlink="http://www.w3.org/1999/xlink" xlink:type="simple"><person-group><name name-style="western"><surname>Wesołowska</surname><given-names>W</given-names></name><name name-style="western"><surname>Cumming</surname><given-names>MS</given-names></name></person-group> (<year>2011</year>) <article-title>New species and records of jumping spiders (<tp:taxon-name><tp:taxon-name-part taxon-name-part-type="order">Araneae</tp:taxon-name-part></tp:taxon-name>, <tp:taxon-name><tp:taxon-name-part taxon-name-part-type="family">Salticidae</tp:taxon-name-part></tp:taxon-name>) from Sengwa Wildlife Research Area in Zimbabwe.</article-title><source>Journal of Afrotropical Zoology</source><volume>7</volume>: <fpage>75</fpage>–<lpage>104</lpage>.</mixed-citation></ref><ref id="B2"><mixed-citation xmlns:xlink="http://www.w3.org/1999/xlink" xlink:type="simple"><person-group><name name-style="western"><surname>Berdondini</surname><given-names>I</given-names></name><name name-style="western"><surname>Whitman</surname><given-names>S</given-names></name></person-group> (<year>2003</year>) <article-title>Catalogs of the Natural History Museum of Florence University, Zoology Section “La Specola”. XVI. <tp:taxon-name><tp:taxon-name-part taxon-name-part-type="class">Arachnida</tp:taxon-name-part></tp:taxon-name><tp:taxon-name><tp:taxon-name-part taxon-name-part-type="order">Araneae</tp:taxon-name-part></tp:taxon-name>: types.</article-title><source>Atti della Società Toscana di Scienze Naturali Memoranda B</source><volume>109</volume>: <fpage>119</fpage>–<lpage>156</lpage>.</mixed-citation></ref></ref-list></tp:taxon-treatment>
