# Supplementary material for: A revision of Pachyballus Simon, 1900 and Peplometus Simon, 1900 (Araneae, Salticidae, Ballini) with descriptions of new species
Source: Zookeys. 2020 Jun 30;944:47–98. doi: 10.3897/zookeys.944.49921 (PMC7340629; doi:10.3897/zookeys.944.49921)
Supplement: XML Treatment for Pachyballus gambeyi [file zookeys.944.49921-treatment5.xml]

<!DOCTYPE tp:taxon-treatment
  PUBLIC "-//TaxonX//DTD Taxonomic Treatment Publishing DTD v0 20100105//EN" "tax-treatment-NSO.dtd">
<tp:taxon-treatment xmlns:tp="http://www.plazi.org/taxpub"><tp:treatment-meta><kwd-group><label>Taxon classification</label><kwd><named-content xmlns:xlink="http://www.w3.org/1999/xlink" content-type="kingdom">Animalia</named-content></kwd><kwd><named-content xmlns:xlink="http://www.w3.org/1999/xlink" content-type="order">Araneae</named-content></kwd><kwd><named-content xmlns:xlink="http://www.w3.org/1999/xlink" content-type="family">Salticidae</named-content></kwd></kwd-group><mixed-citation publication-type="journal"><person-group><name><surname>Wesołowska</surname><given-names>Wanda</given-names></name><name><surname>Azarkina</surname><given-names>Galina N.</given-names></name><name><surname>Wiśniewski</surname><given-names>Konrad</given-names></name></person-group><article-title>A revision of <italic><tp:taxon-name><tp:taxon-name-part taxon-name-part-type="genus" reg="Pachyballus">Pachyballus</tp:taxon-name-part></tp:taxon-name></italic> Simon, 1900 and <italic><tp:taxon-name><tp:taxon-name-part taxon-name-part-type="genus" reg="Peplometus">Peplometus</tp:taxon-name-part></tp:taxon-name></italic> Simon, 1900 (<tp:taxon-name><tp:taxon-name-part taxon-name-part-type="order">Araneae</tp:taxon-name-part></tp:taxon-name>, <tp:taxon-name><tp:taxon-name-part taxon-name-part-type="family">Salticidae</tp:taxon-name-part></tp:taxon-name>, <tp:taxon-name><tp:taxon-name-part taxon-name-part-type="tribe">Ballini</tp:taxon-name-part></tp:taxon-name>) with descriptions of new species</article-title><source>Zookeys</source><day>30</day><month>6</month><year>2020</year><volume>944</volume><fpage>47</fpage><lpage>98</lpage><pub-id pub-id-type="doi">10.3897/zookeys.944.49921</pub-id></mixed-citation></tp:treatment-meta><tp:nomenclature><tp:taxon-name><object-id xmlns:xlink="http://www.w3.org/1999/xlink" content-type="arpha" xlink:type="simple">641B433B-67CC-546F-B0B7-EDFD33433B9F</object-id>
            <tp:taxon-name-part taxon-name-part-type="genus" reg="Pachyballus">Pachyballus</tp:taxon-name-part>
            <tp:taxon-name-part taxon-name-part-type="species" reg="gambeyi">gambeyi</tp:taxon-name-part>
          </tp:taxon-name><tp:taxon-authority>(Simon, 1880)</tp:taxon-authority><tp:nomenclature-citation-list><tp:nomenclature-citation><tp:taxon-name>
                <tp:taxon-name-part taxon-name-part-type="genus" reg="Homalattus">Homalattus</tp:taxon-name-part> <tp:taxon-name-part taxon-name-part-type="species" reg="gambeyi">gambeyi</tp:taxon-name-part></tp:taxon-name><comment><xref ref-type="bibr" rid="B21">Simon 1880</xref>: 166 (♂).</comment></tp:nomenclature-citation><tp:nomenclature-citation><tp:taxon-name>
                <tp:taxon-name-part taxon-name-part-type="genus" reg="Pachyballus">Pachyballus</tp:taxon-name-part> <tp:taxon-name-part taxon-name-part-type="species" reg="gambeyi">gambeyi</tp:taxon-name-part></tp:taxon-name><comment><xref ref-type="bibr" rid="B24">Simon 1901</xref>: 485; <xref ref-type="bibr" rid="B19">Prószyński 1987</xref>: fig. on p. 73 (♂).</comment></tp:nomenclature-citation></tp:nomenclature-citation-list></tp:nomenclature><tp:treatment-sec sec-type="Holotype" id="SECID0EW1BG"><title>Holotype.</title><p>New Caledonia • 1♂; [leg.] Bougier; <named-content xmlns:xlink="http://www.w3.org/1999/xlink" content-type="dwc:institutional_code" xlink:type="simple">MNHN</named-content> 3646; not examined.</p></tp:treatment-sec><tp:treatment-sec sec-type="remarks" id="SECID0EB2BG"><title>Remarks.</title><p>The holotype was examined by <xref ref-type="bibr" rid="B19">Prószyński (1987)</xref>. His drawings show that this specimen has palpal organ typical for <italic><tp:taxon-name><tp:taxon-name-part taxon-name-part-type="genus" reg="Pachyballus">Pachyballus</tp:taxon-name-part></tp:taxon-name></italic>, but morphological characters do not allow any specific identification. Simon described this species from Canala (<named-content xmlns:xlink="http://www.w3.org/1999/xlink" content-type="dwc:verbatimCoordinates" xlink:type="simple"><named-content content-type="geo-json" specific-use="{&#34;type&#34;:&#34;Point&#34;,&#34;coordinates&#34;:[165.950000,-21.533333]}" id="NCID0EV2BG" xlink:type="simple">21°32'S, 165°57'E</named-content></named-content>), central New Caledonia. All species of <italic><tp:taxon-name><tp:taxon-name-part taxon-name-part-type="genus" reg="Pachyballus">Pachyballus</tp:taxon-name-part></tp:taxon-name></italic> are restricted to Africa, which is thousands kilometers from New Caledonia. This distribution pattern is highly improbable, and the situation might have resulted simply by mislabelling the sample, which is not an uncommon problem in collections. As the provenience of the specimen is doubtful we conclude that the status of <italic><tp:taxon-name><tp:taxon-name-part taxon-name-part-type="genus" reg="Pachyballus">P.</tp:taxon-name-part> <tp:taxon-name-part taxon-name-part-type="species" reg="gambeyi">gambeyi</tp:taxon-name-part></tp:taxon-name></italic> remains unclear.</p></tp:treatment-sec><ref-list><ref id="B21"><mixed-citation xmlns:xlink="http://www.w3.org/1999/xlink" xlink:type="simple"><person-group><name name-style="western"><surname>Simon</surname><given-names>E</given-names></name></person-group> (<year>1880</year>) Matériaux pour servir à une faun arachnologique de la Nouvelle Calédonie. Annales de la Société Entomologique de Belgique 23 (C.R.): 164–175.</mixed-citation></ref><ref id="B24"><mixed-citation xmlns:xlink="http://www.w3.org/1999/xlink" xlink:type="simple"><person-group><name name-style="western"><surname>Simon</surname><given-names>E</given-names></name></person-group> (<year>1901</year>) Histoire naturelle des araignées. Paris, t. 2, 381–668.</mixed-citation></ref><ref id="B19"><mixed-citation xmlns:xlink="http://www.w3.org/1999/xlink" xlink:type="simple"><person-group><name name-style="western"><surname>Prószyński</surname><given-names>J</given-names></name></person-group> (<year>1987</year>) <source>Atlas rysunków diagnostycznych mniej znanych <tp:taxon-name><tp:taxon-name-part taxon-name-part-type="family">Salticidae</tp:taxon-name-part></tp:taxon-name> 2.</source><publisher-name>Zeszyty Naukowe Wyższej Szkoły Rolniczo-Pedagogicznej</publisher-name>, <publisher-loc>Siedlce</publisher-loc>, <size units="page">172 pp</size>.</mixed-citation></ref></ref-list></tp:taxon-treatment>
