# Supplementary material for: A revision of Pachyballus Simon, 1900 and Peplometus Simon, 1900 (Araneae, Salticidae, Ballini) with descriptions of new species
Source: Zookeys. 2020 Jun 30;944:47–98. doi: 10.3897/zookeys.944.49921 (PMC7340629; doi:10.3897/zookeys.944.49921)
Supplement: XML Treatment for Pachyballus miniscutulus [file zookeys.944.49921-treatment6.xml]

<!DOCTYPE tp:taxon-treatment
  PUBLIC "-//TaxonX//DTD Taxonomic Treatment Publishing DTD v0 20100105//EN" "tax-treatment-NSO.dtd">
<tp:taxon-treatment xmlns:tp="http://www.plazi.org/taxpub"><tp:treatment-meta><kwd-group><label>Taxon classification</label><kwd><named-content xmlns:xlink="http://www.w3.org/1999/xlink" content-type="kingdom">Animalia</named-content></kwd><kwd><named-content xmlns:xlink="http://www.w3.org/1999/xlink" content-type="order">Araneae</named-content></kwd><kwd><named-content xmlns:xlink="http://www.w3.org/1999/xlink" content-type="family">Salticidae</named-content></kwd></kwd-group><mixed-citation publication-type="journal"><person-group><name><surname>Wesołowska</surname><given-names>Wanda</given-names></name><name><surname>Azarkina</surname><given-names>Galina N.</given-names></name><name><surname>Wiśniewski</surname><given-names>Konrad</given-names></name></person-group><article-title>A revision of <italic><tp:taxon-name><tp:taxon-name-part taxon-name-part-type="genus" reg="Pachyballus">Pachyballus</tp:taxon-name-part></tp:taxon-name></italic> Simon, 1900 and <italic><tp:taxon-name><tp:taxon-name-part taxon-name-part-type="genus" reg="Peplometus">Peplometus</tp:taxon-name-part></tp:taxon-name></italic> Simon, 1900 (<tp:taxon-name><tp:taxon-name-part taxon-name-part-type="order">Araneae</tp:taxon-name-part></tp:taxon-name>, <tp:taxon-name><tp:taxon-name-part taxon-name-part-type="family">Salticidae</tp:taxon-name-part></tp:taxon-name>, <tp:taxon-name><tp:taxon-name-part taxon-name-part-type="tribe">Ballini</tp:taxon-name-part></tp:taxon-name>) with descriptions of new species</article-title><source>Zookeys</source><day>30</day><month>6</month><year>2020</year><volume>944</volume><fpage>47</fpage><lpage>98</lpage><pub-id pub-id-type="doi">10.3897/zookeys.944.49921</pub-id></mixed-citation></tp:treatment-meta><tp:nomenclature><tp:taxon-name><object-id xmlns:xlink="http://www.w3.org/1999/xlink" content-type="arpha" xlink:type="simple">CCEEB0F2-4176-5697-82B4-58BC59EC9F13</object-id>
            <tp:taxon-name-part taxon-name-part-type="genus" reg="Pachyballus">Pachyballus</tp:taxon-name-part>
            <tp:taxon-name-part taxon-name-part-type="species" reg="miniscutulus">miniscutulus</tp:taxon-name-part>
            <object-id xmlns:xlink="http://www.w3.org/1999/xlink" content-type="zoobank" xlink:type="simple">http://zoobank.org/3DC50D0E-AC8C-4810-827C-CD04B0674B80</object-id>
          </tp:taxon-name><tp:taxon-status xmlns:xlink="http://www.w3.org/1999/xlink" xlink:type="simple">sp. nov.</tp:taxon-status><xref ref-type="fig" rid="F12">Figures 58–61</xref><xref ref-type="fig" rid="F13">, 62–67</xref><xref ref-type="fig" rid="F36">, 195</xref></tp:nomenclature><tp:treatment-sec sec-type="Holotype" id="SECID0EA5BG"><title>Holotype.</title><p>South Africa • ♂; Free State, Bloemfontein, National Botanical Gardens; <named-content xmlns:xlink="http://www.w3.org/1999/xlink" content-type="dwc:verbatimCoordinates" xlink:type="simple"><named-content content-type="geo-json" specific-use="{&#34;type&#34;:&#34;Point&#34;,&#34;coordinates&#34;:[26.200000,-29.033333]}" id="NCID0EJ5BG" xlink:type="simple">29°02'S, 26°12'E</named-content></named-content>; 12.X.2012; C. Haddad leg.; sweeping, vegetation along stream; <abbrev xmlns:xlink="http://www.w3.org/1999/xlink" content-type="institution" xlink:title="National Collection of Arachnida, Pretoria, South Africa" id="ABBRID0EO5BG" xlink:type="simple">NCA</abbrev> 2019/1444.</p></tp:treatment-sec><tp:treatment-sec sec-type="Paratypes" id="SECID0ET5BG"><title>Paratypes.</title><p>South Africa • 3♀; together with holotype • 1♀; Free State, Bloemfontein, National Botanical Gardens; VII.2012; L. de Jager and J. van der Merwe leg.; karree litter (<italic><tp:taxon-name><tp:taxon-name-part taxon-name-part-type="genus" reg="Searsia">Searsia</tp:taxon-name-part> <tp:taxon-name-part taxon-name-part-type="species" reg="lancea">lancea</tp:taxon-name-part></tp:taxon-name></italic>), streamside; <abbrev xmlns:xlink="http://www.w3.org/1999/xlink" content-type="institution" xlink:title="National Collection of Arachnida, Pretoria, South Africa" id="ABBRID0EE6BG" xlink:type="simple">NCA</abbrev> 2019/1446 • 1♀; the same locality; 19.XII.2012; C. Haddad grassland leg.; pitfall traps; <abbrev xmlns:xlink="http://www.w3.org/1999/xlink" content-type="institution" xlink:title="National Collection of Arachnida, Pretoria, South Africa" id="ABBRID0EJ6BG" xlink:type="simple">NCA</abbrev> 2013/1635 • 2♀; the same locality; 19.XI.2012; C. Haddad leg.; sweeping, open grassland; <abbrev xmlns:xlink="http://www.w3.org/1999/xlink" content-type="institution" xlink:title="National Collection of Arachnida, Pretoria, South Africa" id="ABBRID0EO6BG" xlink:type="simple">NCA</abbrev> 2013/1604 • 4♀; the same locality; 12.X.2012; C. Haddad leg.; sweeping, vegetation along stream; <abbrev xmlns:xlink="http://www.w3.org/1999/xlink" content-type="institution" xlink:title="National Collection of Arachnida, Pretoria, South Africa" id="ABBRID0ET6BG" xlink:type="simple">NCA</abbrev> 2012/5707 • 2♀; KwaZulu-Natal, Ithala Game Reserve, picnic site; <named-content xmlns:xlink="http://www.w3.org/1999/xlink" content-type="dwc:verbatimCoordinates" xlink:type="simple"><named-content content-type="geo-json" specific-use="{&#34;type&#34;:&#34;Point&#34;,&#34;coordinates&#34;:[31.316667,-27.550000]}" id="NCID0E26BG" xlink:type="simple">27°33'S, 31°19'E</named-content></named-content>; 29.I.2014; C. Haddad leg.; base of grass tussocks; <abbrev xmlns:xlink="http://www.w3.org/1999/xlink" content-type="institution" xlink:title="National Collection of Arachnida, Pretoria, South Africa" id="ABBRID0EBAAI" xlink:type="simple">NCA</abbrev> 2013/5098.</p><fig id="F12" position="float" orientation="portrait"><object-id xmlns:xlink="http://www.w3.org/1999/xlink" content-type="doi" xlink:type="simple">10.3897/zookeys.944.49921.figures58-61</object-id><object-id xmlns:xlink="http://www.w3.org/1999/xlink" content-type="arpha" xlink:type="simple">5028D5BF-2BE2-546F-8083-E7073AD206BD</object-id><label>Figures 58–61.</label><caption><p><italic><tp:taxon-name><tp:taxon-name-part taxon-name-part-type="genus" reg="Pachyballus">Pachyballus</tp:taxon-name-part> <tp:taxon-name-part taxon-name-part-type="species" reg="miniscutulus">miniscutulus</tp:taxon-name-part></tp:taxon-name></italic> sp. nov. <bold>58</bold> male, holotype, habitus, dorsal view <bold>59</bold> male, habitus, ventral view <bold>60</bold> female, habitus, dorsal view <bold>61</bold> female, habitus, ventral view.</p></caption><graphic xmlns:xlink="http://www.w3.org/1999/xlink" xlink:href="zookeys-944-047-g012.jpg" position="float" orientation="portrait" xlink:type="simple" id="oo_427063.jpg"><uri content-type="original_file" xlink:type="simple">https://binary.pensoft.net/fig/427063</uri></graphic></fig></tp:treatment-sec><tp:treatment-sec sec-type="diagnosis" id="SECID0EGBAI"><title>Diagnosis.</title><p>This species is distinctive in having a unique size of ventral posterior scutum (Figs <xref ref-type="fig" rid="F12">59</xref>, <xref ref-type="fig" rid="F12">61</xref>) that is clearly smaller than in other species. Its width is equal to spinnerets area (2–3 times larger in the congeners). The female has the epigyne similar to that in <italic><tp:taxon-name><tp:taxon-name-part taxon-name-part-type="genus" reg="Pachyballus">Pachyballus</tp:taxon-name-part> <tp:taxon-name-part taxon-name-part-type="species" reg="mombasensis">mombasensis</tp:taxon-name-part></tp:taxon-name></italic>, but the copulatory ducts are longer (cf. Fig. <xref ref-type="fig" rid="F14">74</xref> with Figs <xref ref-type="fig" rid="F13">66</xref>, <xref ref-type="fig" rid="F13">67</xref>).</p></tp:treatment-sec><tp:treatment-sec sec-type="etymology" id="SECID0ELCAI"><title>Etymology.</title><p>The specific name is derived from the Latin words “mini-” and “scutum”, meaning “small” and “shield” correspondingly, and refers to the small size of ventral posterior scutum.</p></tp:treatment-sec><tp:treatment-sec sec-type="description" id="SECID0EQCAI"><title>Description.</title><p><bold>Male.</bold> Measurements. Cephalothorax: length 1.3, width 1.25, height 0.6. Eye field: length 0.7, anterior width 1.0, posterior width 1.2. Abdomen: length 1.7, width 1.7.</p><p>General appearance as in Figs <xref ref-type="fig" rid="F12">58</xref>, <xref ref-type="fig" rid="F12">59</xref>. Colouration of carapace dark brown, with black rings around eyes, some long bristles at first row of eyes. Chelicerae dark brown. Clypeus and cheeks dark brown, covered with sparse white hairs. Labium and endites yellowish brown, paler apically. Sternum yellowish brown. Abdomen heart-shaped, dark brown dorsally. Venter brownish grey, with a small posterior scutum, ranging at one fifth of abdomen length (Fig. <xref ref-type="fig" rid="F12">59</xref>). Book-lung covers yellow. Spinnerets yellowish brown. First pair of legs brown with yellow tarsi. Legs II-IV light brown. Leg hairs brown. Structure of palpal organ as in Figs <xref ref-type="fig" rid="F13">62</xref>, <xref ref-type="fig" rid="F13">63</xref>, embolic coil wide, comprises 2.5 loops, palpal tibia with protruding apophysis.</p><p><bold>Female.</bold> Measurements. Cephalothorax: length 1.0–1.1, width 1.1–1.2, height 0.5–0.6. Eye field: length 0.5–0.6, anterior width 0.9–1.0, posterior width 1.1–1.2. Abdomen: length 1.8–1.9, width 1.5–1.8.</p><p>General appearance as in Figs <xref ref-type="fig" rid="F12">60</xref>, <xref ref-type="fig" rid="F12">61</xref>. Similar to male. Posterior ventral scutum small, as in male. All legs and palps yellow. Epigyne as in Figs <xref ref-type="fig" rid="F13">64</xref>, <xref ref-type="fig" rid="F13">65</xref>, with spade-like or round central part in semi-circular depression. Internal structure of epigyne as in Figs <xref ref-type="fig" rid="F13">66</xref>, <xref ref-type="fig" rid="F13">67</xref>.</p></tp:treatment-sec><tp:treatment-sec sec-type="distribution" id="SECID0EMEAI"><title>Distribution.</title><p>Known from South Africa only (Fig. <xref ref-type="fig" rid="F36">195</xref>).</p><fig id="F13" position="float" orientation="portrait"><object-id xmlns:xlink="http://www.w3.org/1999/xlink" content-type="doi" xlink:type="simple">10.3897/zookeys.944.49921.figures62-67</object-id><object-id xmlns:xlink="http://www.w3.org/1999/xlink" content-type="arpha" xlink:type="simple">8D2BA12C-138A-5B07-A664-CF68812A2654</object-id><label>Figures 62–67.</label><caption><p><italic><tp:taxon-name><tp:taxon-name-part taxon-name-part-type="genus" reg="Pachyballus">Pachyballus</tp:taxon-name-part> <tp:taxon-name-part taxon-name-part-type="species" reg="miniscutulus">miniscutulus</tp:taxon-name-part></tp:taxon-name></italic> sp. nov. <bold>62</bold> holotype, palpal organ, ventral view <bold>63</bold> palpal organ, lateral view <bold>64, 65</bold> epigyne <bold>66, 67</bold> internal structure of epigyne, dorsal view.</p></caption><graphic xmlns:xlink="http://www.w3.org/1999/xlink" xlink:href="zookeys-944-047-g013.jpg" position="float" orientation="portrait" xlink:type="simple" id="oo_427064.jpg"><uri content-type="original_file" xlink:type="simple">https://binary.pensoft.net/fig/427064</uri></graphic></fig></tp:treatment-sec><tp:treatment-sec><!--Section generated to contain objects referenced in tp:taxon-treatment.--><fig id="F36" position="float" orientation="portrait"><object-id xmlns:xlink="http://www.w3.org/1999/xlink" content-type="doi" xlink:type="simple">10.3897/zookeys.944.49921.figures193-198</object-id><object-id xmlns:xlink="http://www.w3.org/1999/xlink" content-type="arpha" xlink:type="simple">A978F81A-BDE7-5D2B-B42B-9D0311F78341</object-id><label>Figures 193–198.</label><caption><p>Distribution maps of <italic><tp:taxon-name><tp:taxon-name-part taxon-name-part-type="genus" reg="Pachyballus">Pachyballus</tp:taxon-name-part></tp:taxon-name></italic> and <italic><tp:taxon-name><tp:taxon-name-part taxon-name-part-type="genus" reg="Peplometus">Peplometus</tp:taxon-name-part></tp:taxon-name></italic> species. <bold>193</bold> circle – <italic><tp:taxon-name><tp:taxon-name-part taxon-name-part-type="genus" reg="Pachyballus">Pachyballus</tp:taxon-name-part> <tp:taxon-name-part taxon-name-part-type="species" reg="caelestis">caelestis</tp:taxon-name-part></tp:taxon-name></italic>, square – <italic><tp:taxon-name><tp:taxon-name-part taxon-name-part-type="genus" reg="Pachyballus">P.</tp:taxon-name-part> <tp:taxon-name-part taxon-name-part-type="species" reg="castaneus">castaneus</tp:taxon-name-part></tp:taxon-name></italic>, triangle – <italic><tp:taxon-name><tp:taxon-name-part taxon-name-part-type="genus" reg="Pachyballus">P.</tp:taxon-name-part> <tp:taxon-name-part taxon-name-part-type="species" reg="variegatus">variegatus</tp:taxon-name-part></tp:taxon-name></italic><bold>194</bold><italic><tp:taxon-name><tp:taxon-name-part taxon-name-part-type="genus" reg="Pachyballus">P.</tp:taxon-name-part> <tp:taxon-name-part taxon-name-part-type="species" reg="flavipes">flavipes</tp:taxon-name-part></tp:taxon-name></italic><bold>195</bold> circle – <italic><tp:taxon-name><tp:taxon-name-part taxon-name-part-type="genus" reg="Pachyballus">P.</tp:taxon-name-part> <tp:taxon-name-part taxon-name-part-type="species" reg="miniscutulus">miniscutulus</tp:taxon-name-part></tp:taxon-name></italic>, square – <italic><tp:taxon-name><tp:taxon-name-part taxon-name-part-type="genus" reg="Pachyballus">P.</tp:taxon-name-part> <tp:taxon-name-part taxon-name-part-type="species" reg="mombasensis">mombasensis</tp:taxon-name-part></tp:taxon-name></italic>, triangle – <italic><tp:taxon-name><tp:taxon-name-part taxon-name-part-type="genus" reg="Pachyballus">P.</tp:taxon-name-part> <tp:taxon-name-part taxon-name-part-type="species" reg="ornatus">ornatus</tp:taxon-name-part></tp:taxon-name></italic><bold>196</bold><italic><tp:taxon-name><tp:taxon-name-part taxon-name-part-type="genus" reg="Pachyballus">P.</tp:taxon-name-part> <tp:taxon-name-part taxon-name-part-type="species" reg="transversus">transversus</tp:taxon-name-part></tp:taxon-name></italic><bold>197</bold> circle – <italic><tp:taxon-name><tp:taxon-name-part taxon-name-part-type="genus" reg="Peplometus">Peplometus</tp:taxon-name-part> <tp:taxon-name-part taxon-name-part-type="species" reg="biscutellatus">biscutellatus</tp:taxon-name-part></tp:taxon-name></italic>, square – <italic><tp:taxon-name><tp:taxon-name-part taxon-name-part-type="genus" reg="Peplometus">P.</tp:taxon-name-part> <tp:taxon-name-part taxon-name-part-type="species" reg="chlorophthalmus">chlorophthalmus</tp:taxon-name-part></tp:taxon-name></italic><bold>198</bold> circle – <italic><tp:taxon-name><tp:taxon-name-part taxon-name-part-type="genus" reg="Peplometus">P.</tp:taxon-name-part> <tp:taxon-name-part taxon-name-part-type="species" reg="nimba">nimba</tp:taxon-name-part></tp:taxon-name></italic>, square – <italic><tp:taxon-name><tp:taxon-name-part taxon-name-part-type="genus" reg="Pachyballus">P.</tp:taxon-name-part> <tp:taxon-name-part taxon-name-part-type="species" reg="oyo">oyo</tp:taxon-name-part></tp:taxon-name></italic>, triangle – <italic><tp:taxon-name><tp:taxon-name-part taxon-name-part-type="genus" reg="Peplometus">P.</tp:taxon-name-part> <tp:taxon-name-part taxon-name-part-type="species" reg="congoensis">congoensis</tp:taxon-name-part></tp:taxon-name></italic>.</p></caption><graphic xmlns:xlink="http://www.w3.org/1999/xlink" xlink:href="zookeys-944-047-g036.jpg" position="float" orientation="portrait" xlink:type="simple" id="oo_427088.jpg"><uri content-type="original_file" xlink:type="simple">https://binary.pensoft.net/fig/427088</uri></graphic></fig><fig id="F14" position="float" orientation="portrait"><object-id xmlns:xlink="http://www.w3.org/1999/xlink" content-type="doi" xlink:type="simple">10.3897/zookeys.944.49921.figures68-74</object-id><object-id xmlns:xlink="http://www.w3.org/1999/xlink" content-type="arpha" xlink:type="simple">99CCF3B7-B5D3-5C78-AEAB-1C3B70BBDA2C</object-id><label>Figures 68–74.</label><caption><p><italic><tp:taxon-name><tp:taxon-name-part taxon-name-part-type="genus" reg="Pachyballus">Pachyballus</tp:taxon-name-part> <tp:taxon-name-part taxon-name-part-type="species" reg="mombasensis">mombasensis</tp:taxon-name-part></tp:taxon-name></italic> sp. nov. <bold>68</bold> female, holotype, habitus, dorsal view <bold>69</bold> female, habitus, ventralal view <bold>70</bold> palpal organ, ventral view <bold>71</bold> palpal organ, lateral view <bold>72</bold> holotype, epigyne <bold>73</bold> internal structure of epigyne, ventral view <bold>74</bold> internal structure of epigyne, dorsal view.</p></caption><graphic xmlns:xlink="http://www.w3.org/1999/xlink" xlink:href="zookeys-944-047-g014.jpg" position="float" orientation="portrait" xlink:type="simple" id="oo_427065.jpg"><uri content-type="original_file" xlink:type="simple">https://binary.pensoft.net/fig/427065</uri></graphic></fig></tp:treatment-sec></tp:taxon-treatment>
