# Supplementary material for: A revision of Pachyballus Simon, 1900 and Peplometus Simon, 1900 (Araneae, Salticidae, Ballini) with descriptions of new species
Source: Zookeys. 2020 Jun 30;944:47–98. doi: 10.3897/zookeys.944.49921 (PMC7340629; doi:10.3897/zookeys.944.49921)
Supplement: XML Treatment for Pachyballus ornatus [file zookeys.944.49921-treatment8.xml]

<!DOCTYPE tp:taxon-treatment
  PUBLIC "-//TaxonX//DTD Taxonomic Treatment Publishing DTD v0 20100105//EN" "tax-treatment-NSO.dtd">
<tp:taxon-treatment xmlns:tp="http://www.plazi.org/taxpub"><tp:treatment-meta><kwd-group><label>Taxon classification</label><kwd><named-content xmlns:xlink="http://www.w3.org/1999/xlink" content-type="kingdom">Animalia</named-content></kwd><kwd><named-content xmlns:xlink="http://www.w3.org/1999/xlink" content-type="order">Araneae</named-content></kwd><kwd><named-content xmlns:xlink="http://www.w3.org/1999/xlink" content-type="family">Salticidae</named-content></kwd></kwd-group><mixed-citation publication-type="journal"><person-group><name><surname>Wesołowska</surname><given-names>Wanda</given-names></name><name><surname>Azarkina</surname><given-names>Galina N.</given-names></name><name><surname>Wiśniewski</surname><given-names>Konrad</given-names></name></person-group><article-title>A revision of <italic><tp:taxon-name><tp:taxon-name-part taxon-name-part-type="genus" reg="Pachyballus">Pachyballus</tp:taxon-name-part></tp:taxon-name></italic> Simon, 1900 and <italic><tp:taxon-name><tp:taxon-name-part taxon-name-part-type="genus" reg="Peplometus">Peplometus</tp:taxon-name-part></tp:taxon-name></italic> Simon, 1900 (<tp:taxon-name><tp:taxon-name-part taxon-name-part-type="order">Araneae</tp:taxon-name-part></tp:taxon-name>, <tp:taxon-name><tp:taxon-name-part taxon-name-part-type="family">Salticidae</tp:taxon-name-part></tp:taxon-name>, <tp:taxon-name><tp:taxon-name-part taxon-name-part-type="tribe">Ballini</tp:taxon-name-part></tp:taxon-name>) with descriptions of new species</article-title><source>Zookeys</source><day>30</day><month>6</month><year>2020</year><volume>944</volume><fpage>47</fpage><lpage>98</lpage><pub-id pub-id-type="doi">10.3897/zookeys.944.49921</pub-id></mixed-citation></tp:treatment-meta><tp:nomenclature><tp:taxon-name><object-id xmlns:xlink="http://www.w3.org/1999/xlink" content-type="arpha" xlink:type="simple">723A6CB3-DF7B-5DB1-8B9C-CAB129ED1025</object-id>
            <tp:taxon-name-part taxon-name-part-type="genus" reg="Pachyballus">Pachyballus</tp:taxon-name-part>
            <tp:taxon-name-part taxon-name-part-type="species" reg="ornatus">ornatus</tp:taxon-name-part>
            <object-id xmlns:xlink="http://www.w3.org/1999/xlink" content-type="zoobank" xlink:type="simple">http://zoobank.org/862AF941-D594-45CC-BBD5-7A38EA629BE7</object-id>
          </tp:taxon-name><tp:taxon-status xmlns:xlink="http://www.w3.org/1999/xlink" xlink:type="simple">sp. nov.</tp:taxon-status><xref ref-type="fig" rid="F1">Figures 2</xref><xref ref-type="fig" rid="F15">, 75–80</xref><xref ref-type="fig" rid="F16">, 81–85</xref><xref ref-type="fig" rid="F17">, 86–91</xref><xref ref-type="fig" rid="F18">, 92–97</xref><xref ref-type="fig" rid="F36">, 195</xref></tp:nomenclature><tp:treatment-sec sec-type="Holotype" id="SECID0EXPAI"><title>Holotype.</title><p>Tanzania • ♂; Tanga region, Usambara Mts, Amani Nature Reserve, Mbomole Hill; <named-content xmlns:xlink="http://www.w3.org/1999/xlink" content-type="dwc:verbatimCoordinates" xlink:type="simple"><named-content content-type="geo-json" specific-use="{&#34;type&#34;:&#34;Point&#34;,&#34;coordinates&#34;:[38.616667,-5.083333]}" id="NCID0EAQAI" xlink:type="simple">5°05'S, 38°37'E</named-content></named-content>; 1000 m a.s.l.; 5–8.XI.1995; C. Griswold, N. Scharff, D. Ubick leg.; <named-content xmlns:xlink="http://www.w3.org/1999/xlink" content-type="dwc:institutional_code" xlink:type="simple">CAS</named-content>.</p></tp:treatment-sec><tp:treatment-sec sec-type="Paratypes" id="SECID0EKQAI"><title>Paratypes.</title><p>Congo D.R. • 1♂; Equateur, Bokuma; <named-content xmlns:xlink="http://www.w3.org/1999/xlink" content-type="dwc:verbatimCoordinates" xlink:type="simple"><named-content content-type="geo-json" specific-use="{&#34;type&#34;:&#34;Point&#34;,&#34;coordinates&#34;:[18.700000,-0.100000]}" id="NCID0ETQAI" xlink:type="simple">0°06'S, 18°42'E</named-content></named-content>; in 1952; R.<tp:taxon-name><tp:taxon-name-part taxon-name-part-type="genus" reg="Pachyballus">P.</tp:taxon-name-part></tp:taxon-name> Lootens leg.; <named-content xmlns:xlink="http://www.w3.org/1999/xlink" content-type="dwc:institutional_code" xlink:type="simple">MRAC</named-content> 85 126 • 1♂; Mayombe, Bas Congo, Luki Forest Reserve; <named-content xmlns:xlink="http://www.w3.org/1999/xlink" content-type="dwc:verbatimCoordinates" xlink:type="simple"><named-content content-type="geo-json" specific-use="{&#34;type&#34;:&#34;Point&#34;,&#34;coordinates&#34;:[13.083333,-5.616667]}" id="NCID0EGRAI" xlink:type="simple">5°37'S, 13°05'E</named-content></named-content>; 7.XI.2006; D. De Bakker and J.<tp:taxon-name><tp:taxon-name-part taxon-name-part-type="genus" reg="Pachyballus">P.</tp:taxon-name-part></tp:taxon-name> Michiels leg.; primary rainforest, fogging; <named-content xmlns:xlink="http://www.w3.org/1999/xlink" content-type="dwc:institutional_code" xlink:type="simple">MRAC</named-content> 226 115 • 1♂; Kivu, Ibanda [Bukavu]; <named-content xmlns:xlink="http://www.w3.org/1999/xlink" content-type="dwc:verbatimCoordinates" xlink:type="simple"><named-content content-type="geo-json" specific-use="{&#34;type&#34;:&#34;Point&#34;,&#34;coordinates&#34;:[28.833333,-2.483333]}" id="NCID0EZRAI" xlink:type="simple">2°29'S, 28°50'E</named-content></named-content>; <named-content xmlns:xlink="http://www.w3.org/1999/xlink" content-type="dwc:institutional_code" xlink:type="simple">SMF</named-content>. Tanzania • 2♂ 2♀ (1 of females – black form); together with the holotype; <named-content xmlns:xlink="http://www.w3.org/1999/xlink" content-type="dwc:institutional_code" xlink:type="simple">CAS</named-content> • 1♂; Mufindi distr., Iringa region, Uzungwa Scarp Forest Reserve; <named-content xmlns:xlink="http://www.w3.org/1999/xlink" content-type="dwc:verbatimCoordinates" xlink:type="simple"><named-content content-type="geo-json" specific-use="{&#34;type&#34;:&#34;Point&#34;,&#34;coordinates&#34;:[35.900000,-8.533333]}" id="NCID0ELSAI" xlink:type="simple">8°32'S, 35°54'E</named-content></named-content>; 750 m a.s.l.; 8.III.1996; McKamey leg.; canopy fogging; <named-content xmlns:xlink="http://www.w3.org/1999/xlink" content-type="dwc:institutional_code" xlink:type="simple">UCZM</named-content> • 1♂; the same locality, by Chita village; 1300–1400 m a.s.l.; 26.X–14.XI.1984; N. Scharff leg.; montane rain forest; <named-content xmlns:xlink="http://www.w3.org/1999/xlink" content-type="dwc:institutional_code" xlink:type="simple">UCZM</named-content> • 3♂ 4♀ (2 of females – black form); 11 km SE Masisiwe Kihanga Stream; <named-content xmlns:xlink="http://www.w3.org/1999/xlink" content-type="dwc:verbatimCoordinates" xlink:type="simple"><named-content content-type="geo-json" specific-use="{&#34;type&#34;:&#34;Point&#34;,&#34;coordinates&#34;:[35.966667,-8.533333]}" id="NCID0E4SAI" xlink:type="simple">8°32'S, 35°58'E</named-content></named-content>; 1800 m a.s.l.; 17–27V.1997; canopy; <named-content xmlns:xlink="http://www.w3.org/1999/xlink" content-type="dwc:institutional_code" xlink:type="simple">UCZM</named-content> • 1♂; Uluguru Mts, Kimboza Forest Reserve; <named-content xmlns:xlink="http://www.w3.org/1999/xlink" content-type="dwc:verbatimCoordinates" xlink:type="simple"><named-content content-type="geo-json" specific-use="{&#34;type&#34;:&#34;Point&#34;,&#34;coordinates&#34;:[37.783333,-7.333333]}" id="NCID0EKTAI" xlink:type="simple">7°20'S, 37°47'E</named-content></named-content>; 250 m a.s.l.; 18.VII.1981; M. Stoltze and N. Scharff leg.; <named-content xmlns:xlink="http://www.w3.org/1999/xlink" content-type="dwc:institutional_code" xlink:type="simple">UCZM</named-content>.</p><fig id="F15" position="float" orientation="portrait"><object-id xmlns:xlink="http://www.w3.org/1999/xlink" content-type="doi" xlink:type="simple">10.3897/zookeys.944.49921.figures75-80</object-id><object-id xmlns:xlink="http://www.w3.org/1999/xlink" content-type="arpha" xlink:type="simple">9D2F22EC-03B2-5929-AE0D-35AB3BFFBF76</object-id><label>Figures 75–80.</label><caption><p><italic><tp:taxon-name><tp:taxon-name-part taxon-name-part-type="genus" reg="Pachyballus">Pachyballus</tp:taxon-name-part> <tp:taxon-name-part taxon-name-part-type="species" reg="ornatus">ornatus</tp:taxon-name-part></tp:taxon-name></italic> sp. nov., male, habitus <bold>75</bold> ventral view <bold>76–80</bold> dorsal view (all specimens from Tanzania).</p></caption><graphic xmlns:xlink="http://www.w3.org/1999/xlink" xlink:href="zookeys-944-047-g015.jpg" position="float" orientation="portrait" xlink:type="simple" id="oo_427066.jpg"><uri content-type="original_file" xlink:type="simple">https://binary.pensoft.net/fig/427066</uri></graphic></fig></tp:treatment-sec><tp:treatment-sec sec-type="diagnosis" id="SECID0EQUAI"><title>Diagnosis.</title><p>A characteristic body pattern allows an easy recognition of this species; the abdomen is light with dark margins and a dark streak or central patch (Figs <xref ref-type="fig" rid="F15">78</xref>, <xref ref-type="fig" rid="F16">81</xref>). Some specimens, probably young adult females (soon after moulting), can be uniformly black and resemble females of <italic><tp:taxon-name><tp:taxon-name-part taxon-name-part-type="genus" reg="Pachyballus">P.</tp:taxon-name-part> <tp:taxon-name-part taxon-name-part-type="species" reg="flavipes">flavipes</tp:taxon-name-part></tp:taxon-name></italic>, but they are distinguishable in having dark palps (that are yellow in the latter species).</p></tp:treatment-sec><tp:treatment-sec sec-type="etymology" id="SECID0EJVAI"><title>Etymology.</title><p>The specific name is Latin and means <italic>decorated</italic>, which refers to the characteristic colour pattern.</p></tp:treatment-sec><tp:treatment-sec sec-type="description" id="SECID0ERVAI"><title>Description.</title><p><bold>Male.</bold> Measurements. Cephalothorax: length 1.2–1.7, width 1.5–1.8, height 0.5–0.6. Eye field: length 0.8–1.0, anterior width 1.1–1.4, posterior width 1.5–1.8. Abdomen: length 1.7–2.3, width 1.8–2.4.</p><p>General appearance as in Figs <xref ref-type="fig" rid="F15">75–80</xref>. Body flat, integument strongly sclerotised, clearly pitted. Carapace wider than long, eye field trapezoid (distance between anterior lateral eyes shorter than between posterior laterals), occupies about half of carapace. Colouration of carapace brown, black around eyes, in some specimens with two large yellowish patches in eye field (Figs <xref ref-type="fig" rid="F15">76</xref>, <xref ref-type="fig" rid="F15">78</xref>, <xref ref-type="fig" rid="F15">80</xref>). Dense bristles at eyes of first row and at lateral edges of carapace. Chelicera with three short teeth on promargin and saw-shaped tooth with four tips on retromargin. Labium and endites brownish with lighter tips, sternum rounded, brown. Abdomen very flat, triangular to heart-shaped, wider than long, its anterior margin almost straight. Colouration of abdomen yellow, brown on the edges, with brown longitudinal median streak (Fig. <xref ref-type="fig" rid="F15">77</xref>), which is reduced to round patch positioned centrally in some specimens (Fig. <xref ref-type="fig" rid="F15">79</xref>). Variation of pattern as presented in Figs <xref ref-type="fig" rid="F15">76–80</xref>. Abdomen with typical ventral scuta (Figs <xref ref-type="fig" rid="F1">2</xref>, <xref ref-type="fig" rid="F15">75</xref>). Spinnerets yellow. First pair of legs slightly stouter than other legs, femora enlarged, tibiae slightly thickened, brown, only tarsi light. Other legs yellowish to light brown, femora darker. Palps as in Figs <xref ref-type="fig" rid="F17">86</xref>, <xref ref-type="fig" rid="F17">87</xref>, embolic coil low, but basal loop high.</p><fig id="F16" position="float" orientation="portrait"><object-id xmlns:xlink="http://www.w3.org/1999/xlink" content-type="doi" xlink:type="simple">10.3897/zookeys.944.49921.figures81-85</object-id><object-id xmlns:xlink="http://www.w3.org/1999/xlink" content-type="arpha" xlink:type="simple">1A8F7609-95DC-50AB-A599-C17E5845A9BF</object-id><label>Figures 81–85.</label><caption><p><italic><tp:taxon-name><tp:taxon-name-part taxon-name-part-type="genus" reg="Pachyballus">Pachyballus</tp:taxon-name-part> <tp:taxon-name-part taxon-name-part-type="species" reg="ornatus">ornatus</tp:taxon-name-part></tp:taxon-name></italic> sp. nov., female, <bold>81–84</bold> habitus, dorsal view <bold>85</bold> epigyne (all specimens from Tanzania).</p></caption><graphic xmlns:xlink="http://www.w3.org/1999/xlink" xlink:href="zookeys-944-047-g016.jpg" position="float" orientation="portrait" xlink:type="simple" id="oo_427067.jpg"><uri content-type="original_file" xlink:type="simple">https://binary.pensoft.net/fig/427067</uri></graphic></fig><p><bold>Female.</bold> Measurements. Cephalothorax: length 1.3–1.5, width 1.4–1.8, height 0.5–0.6. Eye field: length 0.6–0.8, anterior width 1.1–1.2, posterior width 1.4–1.5. Abdomen: length1.9–2.1, width 2.0–2.2.</p><p>General appearance as in Figs <xref ref-type="fig" rid="F16">81–84</xref>. Body shape and colouration similar to that in male. First legs not enlarged. Palps dark. Epigyne with anterior semi-circular depression divided by a median septum (Figs <xref ref-type="fig" rid="F17">88–91</xref>). Copulatory ducts very long, form several loose loops, spermathecae oval (Figs <xref ref-type="fig" rid="F18">92–97</xref>).</p></tp:treatment-sec><tp:treatment-sec sec-type="distribution" id="SECID0EVYAI"><title>Distribution.</title><p>Tanzania and Congo D.R. (Fig. <xref ref-type="fig" rid="F36">195</xref>).</p></tp:treatment-sec><tp:treatment-sec sec-type="remarks" id="SECID0E6YAI"><title>Remarks.</title><p>Some specimens, probably young females (soon after the moulting), were dark, almost black (Fig. <xref ref-type="fig" rid="F16">84</xref>). They appear to become brighter with age due to guanine accumulation (light spots are formed by guanine crystals stored under integument). Black females were collected together with light specimens. Internal structure of epigynes similar in light, Figs <xref ref-type="fig" rid="F18">92–94</xref>, and black, Figs <xref ref-type="fig" rid="F16">85</xref>, <xref ref-type="fig" rid="F18">95–97</xref> specimens. Colouration seems to turn brighter in the course of life also in males.</p><fig id="F17" position="float" orientation="portrait"><object-id xmlns:xlink="http://www.w3.org/1999/xlink" content-type="doi" xlink:type="simple">10.3897/zookeys.944.49921.figures86-91</object-id><object-id xmlns:xlink="http://www.w3.org/1999/xlink" content-type="arpha" xlink:type="simple">CBD6DF1B-D608-546D-A583-011B96E95B37</object-id><label>Figures 86–91.</label><caption><p><italic><tp:taxon-name><tp:taxon-name-part taxon-name-part-type="genus" reg="Pachyballus">Pachyballus</tp:taxon-name-part> <tp:taxon-name-part taxon-name-part-type="species" reg="ornatus">ornatus</tp:taxon-name-part></tp:taxon-name></italic> sp. nov., copulatory organs <bold>86</bold> palpal organ, ventral view <bold>87</bold> palpal organ, lateral view <bold>88–91</bold> epigyne (<bold>89, 91</bold> black form <bold>89, 90</bold> specimens from Usambara Mts).</p></caption><graphic xmlns:xlink="http://www.w3.org/1999/xlink" xlink:href="zookeys-944-047-g017.jpg" position="float" orientation="portrait" xlink:type="simple" id="oo_427068.jpg"><uri content-type="original_file" xlink:type="simple">https://binary.pensoft.net/fig/427068</uri></graphic></fig><fig id="F18" position="float" orientation="portrait"><object-id xmlns:xlink="http://www.w3.org/1999/xlink" content-type="doi" xlink:type="simple">10.3897/zookeys.944.49921.figures92-97</object-id><object-id xmlns:xlink="http://www.w3.org/1999/xlink" content-type="arpha" xlink:type="simple">C6FB7B98-188E-589D-9A6D-B6740571D710</object-id><label>Figures 92–97.</label><caption><p><italic><tp:taxon-name><tp:taxon-name-part taxon-name-part-type="genus" reg="Pachyballus">Pachyballus</tp:taxon-name-part> <tp:taxon-name-part taxon-name-part-type="species" reg="ornatus">ornatus</tp:taxon-name-part></tp:taxon-name></italic> sp. nov., internal structure of epigyne <bold>92, 94, 95, 97</bold> ventral view, <bold>93, 96</bold> dorsal view (specimens <bold>94–96</bold> from Usambara Mts, lower row – black form).</p></caption><graphic xmlns:xlink="http://www.w3.org/1999/xlink" xlink:href="zookeys-944-047-g018.jpg" position="float" orientation="portrait" xlink:type="simple" id="oo_427069.jpg"><uri content-type="original_file" xlink:type="simple">https://binary.pensoft.net/fig/427069</uri></graphic></fig></tp:treatment-sec><tp:treatment-sec><!--Section generated to contain objects referenced in tp:taxon-treatment.--><fig id="F1" position="float" orientation="portrait"><object-id xmlns:xlink="http://www.w3.org/1999/xlink" content-type="doi" xlink:type="simple">10.3897/zookeys.944.49921.figures1-6</object-id><object-id xmlns:xlink="http://www.w3.org/1999/xlink" content-type="arpha" xlink:type="simple">43BBAC58-15EE-5D8B-B986-8D5D463947A0</object-id><label>Figures 1–6.</label><caption><p>Some morphological characters of <italic><tp:taxon-name><tp:taxon-name-part taxon-name-part-type="genus" reg="Pachyballus">Pachyballus</tp:taxon-name-part></tp:taxon-name></italic> and <italic><tp:taxon-name><tp:taxon-name-part taxon-name-part-type="genus" reg="Peplometus">Peplometus</tp:taxon-name-part></tp:taxon-name></italic><bold>1</bold><italic><tp:taxon-name><tp:taxon-name-part taxon-name-part-type="genus" reg="Pachyballus">Pach.</tp:taxon-name-part> <tp:taxon-name-part taxon-name-part-type="species" reg="flavipes">flavipes</tp:taxon-name-part></tp:taxon-name></italic> (specimen from Gabon), male, ventral abdominal scuta <bold>2</bold><italic><tp:taxon-name><tp:taxon-name-part taxon-name-part-type="genus" reg="Pachyballus">Pach.</tp:taxon-name-part> <tp:taxon-name-part taxon-name-part-type="species" reg="ornatus">ornatus</tp:taxon-name-part></tp:taxon-name></italic> (specimen from Tanzania), female, ventral abdominal scuta <bold>3</bold><italic><tp:taxon-name><tp:taxon-name-part taxon-name-part-type="genus" reg="Pachyballus">Pach.</tp:taxon-name-part> <tp:taxon-name-part taxon-name-part-type="species" reg="flavipes">flavipes</tp:taxon-name-part></tp:taxon-name></italic> (specimen from Congo), embolus <bold>4</bold><italic><tp:taxon-name><tp:taxon-name-part taxon-name-part-type="genus" reg="Peplometus">Pepl.</tp:taxon-name-part> <tp:taxon-name-part taxon-name-part-type="species" reg="biscutellatus">biscutellatus</tp:taxon-name-part></tp:taxon-name></italic> (specimen from Ivory Coast), palpal organ in ventral view <bold>5</bold><italic><tp:taxon-name><tp:taxon-name-part taxon-name-part-type="genus" reg="Pachyballus">Pach.</tp:taxon-name-part> <tp:taxon-name-part taxon-name-part-type="species" reg="flavipes">flavipes</tp:taxon-name-part></tp:taxon-name></italic> (specimen from Zimbabwe), epigyne with broken embolus in copulatory opening <bold>6</bold><italic><tp:taxon-name><tp:taxon-name-part taxon-name-part-type="genus" reg="Pachyballus">Pach.</tp:taxon-name-part> <tp:taxon-name-part taxon-name-part-type="species" reg="castaneus">castaneus</tp:taxon-name-part></tp:taxon-name></italic>, pitted integument of abdomen.</p></caption><graphic xmlns:xlink="http://www.w3.org/1999/xlink" xlink:href="zookeys-944-047-g001.jpg" position="float" orientation="portrait" xlink:type="simple" id="oo_427052.jpg"><uri content-type="original_file" xlink:type="simple">https://binary.pensoft.net/fig/427052</uri></graphic></fig><fig id="F36" position="float" orientation="portrait"><object-id xmlns:xlink="http://www.w3.org/1999/xlink" content-type="doi" xlink:type="simple">10.3897/zookeys.944.49921.figures193-198</object-id><object-id xmlns:xlink="http://www.w3.org/1999/xlink" content-type="arpha" xlink:type="simple">A978F81A-BDE7-5D2B-B42B-9D0311F78341</object-id><label>Figures 193–198.</label><caption><p>Distribution maps of <italic><tp:taxon-name><tp:taxon-name-part taxon-name-part-type="genus" reg="Pachyballus">Pachyballus</tp:taxon-name-part></tp:taxon-name></italic> and <italic><tp:taxon-name><tp:taxon-name-part taxon-name-part-type="genus" reg="Peplometus">Peplometus</tp:taxon-name-part></tp:taxon-name></italic> species. <bold>193</bold> circle – <italic><tp:taxon-name><tp:taxon-name-part taxon-name-part-type="genus" reg="Pachyballus">Pachyballus</tp:taxon-name-part> <tp:taxon-name-part taxon-name-part-type="species" reg="caelestis">caelestis</tp:taxon-name-part></tp:taxon-name></italic>, square – <italic><tp:taxon-name><tp:taxon-name-part taxon-name-part-type="genus" reg="Pachyballus">P.</tp:taxon-name-part> <tp:taxon-name-part taxon-name-part-type="species" reg="castaneus">castaneus</tp:taxon-name-part></tp:taxon-name></italic>, triangle – <italic><tp:taxon-name><tp:taxon-name-part taxon-name-part-type="genus" reg="Pachyballus">P.</tp:taxon-name-part> <tp:taxon-name-part taxon-name-part-type="species" reg="variegatus">variegatus</tp:taxon-name-part></tp:taxon-name></italic><bold>194</bold><italic><tp:taxon-name><tp:taxon-name-part taxon-name-part-type="genus" reg="Pachyballus">P.</tp:taxon-name-part> <tp:taxon-name-part taxon-name-part-type="species" reg="flavipes">flavipes</tp:taxon-name-part></tp:taxon-name></italic><bold>195</bold> circle – <italic><tp:taxon-name><tp:taxon-name-part taxon-name-part-type="genus" reg="Pachyballus">P.</tp:taxon-name-part> <tp:taxon-name-part taxon-name-part-type="species" reg="miniscutulus">miniscutulus</tp:taxon-name-part></tp:taxon-name></italic>, square – <italic><tp:taxon-name><tp:taxon-name-part taxon-name-part-type="genus" reg="Pachyballus">P.</tp:taxon-name-part> <tp:taxon-name-part taxon-name-part-type="species" reg="mombasensis">mombasensis</tp:taxon-name-part></tp:taxon-name></italic>, triangle – <italic><tp:taxon-name><tp:taxon-name-part taxon-name-part-type="genus" reg="Pachyballus">P.</tp:taxon-name-part> <tp:taxon-name-part taxon-name-part-type="species" reg="ornatus">ornatus</tp:taxon-name-part></tp:taxon-name></italic><bold>196</bold><italic><tp:taxon-name><tp:taxon-name-part taxon-name-part-type="genus" reg="Pachyballus">P.</tp:taxon-name-part> <tp:taxon-name-part taxon-name-part-type="species" reg="transversus">transversus</tp:taxon-name-part></tp:taxon-name></italic><bold>197</bold> circle – <italic><tp:taxon-name><tp:taxon-name-part taxon-name-part-type="genus" reg="Peplometus">Peplometus</tp:taxon-name-part> <tp:taxon-name-part taxon-name-part-type="species" reg="biscutellatus">biscutellatus</tp:taxon-name-part></tp:taxon-name></italic>, square – <italic><tp:taxon-name><tp:taxon-name-part taxon-name-part-type="genus" reg="Peplometus">P.</tp:taxon-name-part> <tp:taxon-name-part taxon-name-part-type="species" reg="chlorophthalmus">chlorophthalmus</tp:taxon-name-part></tp:taxon-name></italic><bold>198</bold> circle – <italic><tp:taxon-name><tp:taxon-name-part taxon-name-part-type="genus" reg="Peplometus">P.</tp:taxon-name-part> <tp:taxon-name-part taxon-name-part-type="species" reg="nimba">nimba</tp:taxon-name-part></tp:taxon-name></italic>, square – <italic><tp:taxon-name><tp:taxon-name-part taxon-name-part-type="genus" reg="Pachyballus">P.</tp:taxon-name-part> <tp:taxon-name-part taxon-name-part-type="species" reg="oyo">oyo</tp:taxon-name-part></tp:taxon-name></italic>, triangle – <italic><tp:taxon-name><tp:taxon-name-part taxon-name-part-type="genus" reg="Peplometus">P.</tp:taxon-name-part> <tp:taxon-name-part taxon-name-part-type="species" reg="congoensis">congoensis</tp:taxon-name-part></tp:taxon-name></italic>.</p></caption><graphic xmlns:xlink="http://www.w3.org/1999/xlink" xlink:href="zookeys-944-047-g036.jpg" position="float" orientation="portrait" xlink:type="simple" id="oo_427088.jpg"><uri content-type="original_file" xlink:type="simple">https://binary.pensoft.net/fig/427088</uri></graphic></fig></tp:treatment-sec></tp:taxon-treatment>
