# Supplementary material for: A revision of Pachyballus Simon, 1900 and Peplometus Simon, 1900 (Araneae, Salticidae, Ballini) with descriptions of new species
Source: Zookeys. 2020 Jun 30;944:47–98. doi: 10.3897/zookeys.944.49921 (PMC7340629; doi:10.3897/zookeys.944.49921)
Supplement: XML Treatment for Pachyballus transversus [file zookeys.944.49921-treatment9.xml]

<!DOCTYPE tp:taxon-treatment
  PUBLIC "-//TaxonX//DTD Taxonomic Treatment Publishing DTD v0 20100105//EN" "tax-treatment-NSO.dtd">
<tp:taxon-treatment xmlns:tp="http://www.plazi.org/taxpub"><tp:treatment-meta><kwd-group><label>Taxon classification</label><kwd><named-content xmlns:xlink="http://www.w3.org/1999/xlink" content-type="kingdom">Animalia</named-content></kwd><kwd><named-content xmlns:xlink="http://www.w3.org/1999/xlink" content-type="order">Araneae</named-content></kwd><kwd><named-content xmlns:xlink="http://www.w3.org/1999/xlink" content-type="family">Salticidae</named-content></kwd></kwd-group><mixed-citation publication-type="journal"><person-group><name><surname>Wesołowska</surname><given-names>Wanda</given-names></name><name><surname>Azarkina</surname><given-names>Galina N.</given-names></name><name><surname>Wiśniewski</surname><given-names>Konrad</given-names></name></person-group><article-title>A revision of <italic><tp:taxon-name><tp:taxon-name-part taxon-name-part-type="genus" reg="Pachyballus">Pachyballus</tp:taxon-name-part></tp:taxon-name></italic> Simon, 1900 and <italic><tp:taxon-name><tp:taxon-name-part taxon-name-part-type="genus" reg="Peplometus">Peplometus</tp:taxon-name-part></tp:taxon-name></italic> Simon, 1900 (<tp:taxon-name><tp:taxon-name-part taxon-name-part-type="order">Araneae</tp:taxon-name-part></tp:taxon-name>, <tp:taxon-name><tp:taxon-name-part taxon-name-part-type="family">Salticidae</tp:taxon-name-part></tp:taxon-name>, <tp:taxon-name><tp:taxon-name-part taxon-name-part-type="tribe">Ballini</tp:taxon-name-part></tp:taxon-name>) with descriptions of new species</article-title><source>Zookeys</source><day>30</day><month>6</month><year>2020</year><volume>944</volume><fpage>47</fpage><lpage>98</lpage><pub-id pub-id-type="doi">10.3897/zookeys.944.49921</pub-id></mixed-citation></tp:treatment-meta><tp:nomenclature><tp:taxon-name><object-id xmlns:xlink="http://www.w3.org/1999/xlink" content-type="arpha" xlink:type="simple">965E3E8E-C29E-53C7-8EC7-E42CDB1FB3CA</object-id>
            <tp:taxon-name-part taxon-name-part-type="genus" reg="Pachyballus">Pachyballus</tp:taxon-name-part>
            <tp:taxon-name-part taxon-name-part-type="species" reg="transversus">transversus</tp:taxon-name-part>
          </tp:taxon-name><tp:taxon-authority>Simon, 1900</tp:taxon-authority><xref ref-type="fig" rid="F19">Figures 98–103</xref><xref ref-type="fig" rid="F20">, 104–109</xref><xref ref-type="fig" rid="F21">, 110–116</xref><xref ref-type="fig" rid="F22">, 117–122</xref><xref ref-type="fig" rid="F35">, 191</xref><xref ref-type="fig" rid="F35">, 192</xref><xref ref-type="fig" rid="F36">, 196</xref><tp:nomenclature-citation-list><tp:nomenclature-citation><tp:taxon-name>
                <tp:taxon-name-part taxon-name-part-type="genus" reg="Pachyballus">Pachyballus</tp:taxon-name-part> <tp:taxon-name-part taxon-name-part-type="species" reg="transversus">transversus</tp:taxon-name-part></tp:taxon-name><comment><xref ref-type="bibr" rid="B23">Simon 1900</xref>: 399 (♂); 1901: 482, f. 570–571; 1910: 414; <xref ref-type="bibr" rid="B3">Berland and Millot 1941</xref>: 397.</comment></tp:nomenclature-citation></tp:nomenclature-citation-list></tp:nomenclature><tp:treatment-sec sec-type="Syntypes" id="SECID0EM5AI"><title>Syntypes.</title><p>Congo • 2♂; Mayombe; E. Simon coll.; <named-content xmlns:xlink="http://www.w3.org/1999/xlink" content-type="dwc:institutional_code" xlink:type="simple">MNHN</named-content> 7545; examined.</p></tp:treatment-sec><tp:treatment-sec sec-type="material" id="SECID0EX5AI"><title>Other material examined.</title><p>Cameroon • 1♀; Maroua; <named-content xmlns:xlink="http://www.w3.org/1999/xlink" content-type="dwc:verbatimCoordinates" xlink:type="simple"><named-content content-type="geo-json" specific-use="{&#34;type&#34;:&#34;Point&#34;,&#34;coordinates&#34;:[14.316667,10.600000]}" id="NCID0EA6AI" xlink:type="simple">10°36'N, 14°19'E</named-content></named-content>; col. C.F. Roewer (nr 12 678); <named-content xmlns:xlink="http://www.w3.org/1999/xlink" content-type="dwc:institutional_code" xlink:type="simple">SMF</named-content> • 1♀; without precise locality; in 1950; J. Birket-Smith leg.; <named-content xmlns:xlink="http://www.w3.org/1999/xlink" content-type="dwc:institutional_code" xlink:type="simple">UCZM</named-content>. Congo D.R. • 1♀; Mayombe, Bas Congo, Luki Forest Reserve; <named-content xmlns:xlink="http://www.w3.org/1999/xlink" content-type="dwc:verbatimCoordinates" xlink:type="simple"><named-content content-type="geo-json" specific-use="{&#34;type&#34;:&#34;Point&#34;,&#34;coordinates&#34;:[13.083333,-5.616667]}" id="NCID0ES6AI" xlink:type="simple">5°37'S, 13°05'E</named-content></named-content>; 28.IX.2007; D. De Bakker and J.<tp:taxon-name><tp:taxon-name-part taxon-name-part-type="genus" reg="Pachyballus">P.</tp:taxon-name-part></tp:taxon-name> Michiels leg.; primary rainforest, fogging; <named-content xmlns:xlink="http://www.w3.org/1999/xlink" content-type="dwc:institutional_code" xlink:type="simple">MRAC</named-content> 226.109A • 3♂ 2 imm; Kivu N prov., Kaisola, Ruindi plain; <named-content xmlns:xlink="http://www.w3.org/1999/xlink" content-type="dwc:verbatimCoordinates" xlink:type="simple"><named-content content-type="geo-json" specific-use="{&#34;type&#34;:&#34;Point&#34;,&#34;coordinates&#34;:[29.283333,-0.783333]}" id="NCID0EFABI" xlink:type="simple">0°47'S, 29°17'E</named-content></named-content>; 1100 m a.s.l.; 3.VII.1972; M. Lejune leg.; <named-content xmlns:xlink="http://www.w3.org/1999/xlink" content-type="dwc:institutional_code" xlink:type="simple">MRAC</named-content> 144 487 • 1♂ 2♀ 1 imm.; Ruindi plain, Ndimo Hill; 1100 m a.s.l.; 28.VI.1972; <tp:taxon-name><tp:taxon-name-part taxon-name-part-type="genus" reg="Pachyballus">P.</tp:taxon-name-part></tp:taxon-name>M. Lejune leg.; <named-content xmlns:xlink="http://www.w3.org/1999/xlink" content-type="dwc:institutional_code" xlink:type="simple">MRAC</named-content> 144 670 • 1♂; Kivu N prov., Rutshuru; <named-content xmlns:xlink="http://www.w3.org/1999/xlink" content-type="dwc:verbatimCoordinates" xlink:type="simple"><named-content content-type="geo-json" specific-use="{&#34;type&#34;:&#34;Point&#34;,&#34;coordinates&#34;:[29.450000,-1.183333]}" id="NCID0E4ABI" xlink:type="simple">1°11'S, 29°27'E</named-content></named-content>; III.1937; J. Ghesquière leg.; <named-content xmlns:xlink="http://www.w3.org/1999/xlink" content-type="dwc:institutional_code" xlink:type="simple">MRAC</named-content> 30 583 • 1♂; Goma; <named-content xmlns:xlink="http://www.w3.org/1999/xlink" content-type="dwc:verbatimCoordinates" xlink:type="simple"><named-content content-type="geo-json" specific-use="{&#34;type&#34;:&#34;Point&#34;,&#34;coordinates&#34;:[28.700000,-0.566667]}" id="NCID0EKBBI" xlink:type="simple">0°34'S, 28°42'E</named-content></named-content>; 10.II.1952; E. Bertrand leg.; <named-content xmlns:xlink="http://www.w3.org/1999/xlink" content-type="dwc:institutional_code" xlink:type="simple">MRAC</named-content> 78 975. Ethiopia • 3♂ 2 imm.; Gorgora; <named-content xmlns:xlink="http://www.w3.org/1999/xlink" content-type="dwc:verbatimCoordinates" xlink:type="simple"><named-content content-type="geo-json" specific-use="{&#34;type&#34;:&#34;Point&#34;,&#34;coordinates&#34;:[37.300000,12.233333]}" id="NCID0EXBBI" xlink:type="simple">12°14'N, 37°18'E</named-content></named-content>; in 1961; F. Hartman leg.; <named-content xmlns:xlink="http://www.w3.org/1999/xlink" content-type="dwc:institutional_code" xlink:type="simple">MRAC</named-content> 131 203 • 1♂; Yayu coffe forest plantation; <named-content xmlns:xlink="http://www.w3.org/1999/xlink" content-type="dwc:verbatimCoordinates" xlink:type="simple"><named-content content-type="geo-json" specific-use="{&#34;type&#34;:&#34;Point&#34;,&#34;coordinates&#34;:[36.000000,8.166667]}" id="NCID0EECBI" xlink:type="simple">8°10'N, 36°00'E</named-content></named-content>; in 2004; N. Aklilu leg.; <named-content xmlns:xlink="http://www.w3.org/1999/xlink" content-type="dwc:institutional_code" xlink:type="simple">MRAC</named-content> 231 209 • 1♀; the same locality; beating; <named-content xmlns:xlink="http://www.w3.org/1999/xlink" content-type="dwc:institutional_code" xlink:type="simple">MRAC</named-content> 230 736 • 1 imm.; the same locality; secondary forest, beating; <named-content xmlns:xlink="http://www.w3.org/1999/xlink" content-type="dwc:institutional_code" xlink:type="simple">MRAC</named-content> 229 396. Ivory Coast • 1♀; Bingerville; <named-content xmlns:xlink="http://www.w3.org/1999/xlink" content-type="dwc:verbatimCoordinates" xlink:type="simple"><named-content content-type="geo-json" specific-use="{&#34;type&#34;:&#34;Point&#34;,&#34;coordinates&#34;:[-3.900000,5.350000]}" id="NCID0E2CBI" xlink:type="simple">5°21'N, 3°54'W</named-content></named-content>; VIII.1962; J. Decelle leg.; <named-content xmlns:xlink="http://www.w3.org/1999/xlink" content-type="dwc:institutional_code" xlink:type="simple">MRAC</named-content> 122 004. Mozambique • 1♀; ‘N Mozambique’; col. C.F.Roewer (nr 9715); <named-content xmlns:xlink="http://www.w3.org/1999/xlink" content-type="dwc:institutional_code" xlink:type="simple">SMF</named-content>. Somalia • 1♀; Sinandogo; in 1946; R. Accigliaro leg.; <named-content xmlns:xlink="http://www.w3.org/1999/xlink" content-type="dwc:institutional_code" xlink:type="simple">MRAC</named-content> 131 175 • 1♀; Giumbo; <named-content xmlns:xlink="http://www.w3.org/1999/xlink" content-type="dwc:verbatimCoordinates" xlink:type="simple"><named-content content-type="geo-json" specific-use="{&#34;type&#34;:&#34;Point&#34;,&#34;coordinates&#34;:[42.616667,-0.233333]}" id="NCID0ESDBI" xlink:type="simple">0°14'S, 42°37'E</named-content></named-content>; in 1946; R. Accigliaro leg.; <named-content xmlns:xlink="http://www.w3.org/1999/xlink" content-type="dwc:institutional_code" xlink:type="simple">MRAC</named-content> 131 223. Tanzania • 2♂; ‘Zanguebar’ (=eastern coast of tropical Africa, probably Zanzibar); E Simon coll.; <named-content xmlns:xlink="http://www.w3.org/1999/xlink" content-type="dwc:institutional_code" xlink:type="simple">MNHN</named-content> 7021. South Africa • 1♂; KwaZulu-Natal, Ulundi, Ophathe Game Reserve; <named-content xmlns:xlink="http://www.w3.org/1999/xlink" content-type="dwc:verbatimCoordinates" xlink:type="simple"><named-content content-type="geo-json" specific-use="{&#34;type&#34;:&#34;Point&#34;,&#34;coordinates&#34;:[31.400000,-28.383333]}" id="NCID0EEEBI" xlink:type="simple">28°23'S, 31°24'E</named-content></named-content>; 3.X.2008; C. Haddad leg.; beating, shrubs, overgrazed savanna; <abbrev xmlns:xlink="http://www.w3.org/1999/xlink" content-type="institution" xlink:title="National Collection of Arachnida, Pretoria, South Africa" id="ABBRID0EJEBI" xlink:type="simple">NCA</abbrev> 2008/4154 • 1♂; the same locality; 1.X.2008; <abbrev xmlns:xlink="http://www.w3.org/1999/xlink" content-type="institution" xlink:title="National Collection of Arachnida, Pretoria, South Africa" id="ABBRID0EOEBI" xlink:type="simple">NCA</abbrev> 2008/3971 • 9♂; the same locality; <abbrev xmlns:xlink="http://www.w3.org/1999/xlink" content-type="institution" xlink:title="National Collection of Arachnida, Pretoria, South Africa" id="ABBRID0ETEBI" xlink:type="simple">NCA</abbrev> 2019/1448 • 1♀; Mpumalanga Prov., Nelspruit, Agricultural College; <named-content xmlns:xlink="http://www.w3.org/1999/xlink" content-type="dwc:verbatimCoordinates" xlink:type="simple"><named-content content-type="geo-json" specific-use="{&#34;type&#34;:&#34;Point&#34;,&#34;coordinates&#34;:[30.983333,-25.450000]}" id="NCID0E2EBI" xlink:type="simple">25°27'S, 30°59'E</named-content></named-content>; 12.XI.1999; <tp:taxon-name><tp:taxon-name-part taxon-name-part-type="genus" reg="Pachyballus">P.</tp:taxon-name-part></tp:taxon-name> Stephen leg.; beating, citrus; <abbrev xmlns:xlink="http://www.w3.org/1999/xlink" content-type="institution" xlink:title="National Collection of Arachnida, Pretoria, South Africa" id="ABBRID0EGFBI" xlink:type="simple">NCA</abbrev> 2000/223.</p><fig id="F19" position="float" orientation="portrait"><object-id xmlns:xlink="http://www.w3.org/1999/xlink" content-type="doi" xlink:type="simple">10.3897/zookeys.944.49921.figures98-103</object-id><object-id xmlns:xlink="http://www.w3.org/1999/xlink" content-type="arpha" xlink:type="simple">1586A8F5-51B2-5E53-BBDC-BA4E0FEAE813</object-id><label>Figures 98–103.</label><caption><p><italic><tp:taxon-name><tp:taxon-name-part taxon-name-part-type="genus" reg="Pachyballus">Pachyballus</tp:taxon-name-part> <tp:taxon-name-part taxon-name-part-type="species" reg="transversus">transversus</tp:taxon-name-part></tp:taxon-name></italic>, male <bold>98</bold> habitus, ventral view <bold>99–102</bold> habitus, dorsal view, <bold>103</bold> palpal organ, ventral view (all specimens from Congo).</p></caption><graphic xmlns:xlink="http://www.w3.org/1999/xlink" xlink:href="zookeys-944-047-g019.jpg" position="float" orientation="portrait" xlink:type="simple" id="oo_427070.jpg"><uri content-type="original_file" xlink:type="simple">https://binary.pensoft.net/fig/427070</uri></graphic></fig></tp:treatment-sec><tp:treatment-sec sec-type="diagnosis" id="SECID0EJGBI"><title>Diagnosis.</title><p>The body proportions of this species are different than in other <italic><tp:taxon-name><tp:taxon-name-part taxon-name-part-type="genus" reg="Pachyballus">Pachyballus</tp:taxon-name-part></tp:taxon-name></italic> spp., namely width of carapace and width of abdomen are clearly greater than their length. Sigilla are strongly marked. Shape of the eye field is more trapezoid than in congeners, its width at posterior eye row is a quarter larger than anterior width.</p></tp:treatment-sec><tp:treatment-sec sec-type="redescription" id="SECID0EWGBI"><title>Redescription.</title><p><bold>Male.</bold> Measurements. Cephalothorax: length 1.5–1.7, width 1.9–2.0, height 0.6. Eye field: length 0.8–1.0, anterior width 1.3–1.5, posterior width 1.9–2.0. Abdomen: length 2.4–2.9, width 2.8–3.2.</p><fig id="F20" position="float" orientation="portrait"><object-id xmlns:xlink="http://www.w3.org/1999/xlink" content-type="doi" xlink:type="simple">10.3897/zookeys.944.49921.figures104-109</object-id><object-id xmlns:xlink="http://www.w3.org/1999/xlink" content-type="arpha" xlink:type="simple">C663CF60-5F47-551C-AE7B-8631B5D6CD76</object-id><label>Figures 104–109.</label><caption><p><italic><tp:taxon-name><tp:taxon-name-part taxon-name-part-type="genus" reg="Pachyballus">Pachyballus</tp:taxon-name-part> <tp:taxon-name-part taxon-name-part-type="species" reg="transversus">transversus</tp:taxon-name-part></tp:taxon-name></italic>, female <bold>104–106</bold> habitus, dorsal view <bold>107–109</bold> epigyne (dissected from specimens visible above) (<bold>104, 106</bold> specimens from Congo <bold>105</bold> specimen from Ethiopia).</p></caption><graphic xmlns:xlink="http://www.w3.org/1999/xlink" xlink:href="zookeys-944-047-g020.jpg" position="float" orientation="portrait" xlink:type="simple" id="oo_427071.jpg"><uri content-type="original_file" xlink:type="simple">https://binary.pensoft.net/fig/427071</uri></graphic></fig><p>General appearance as in Figs <xref ref-type="fig" rid="F19">98–102</xref>. Slightly larger than <italic><tp:taxon-name><tp:taxon-name-part taxon-name-part-type="genus" reg="Pachyballus">P.</tp:taxon-name-part> <tp:taxon-name-part taxon-name-part-type="species" reg="flavipes">flavipes</tp:taxon-name-part></tp:taxon-name></italic>, body flattened, covered with hard integument, pitted. Carapace wide, dark brown to blackish, vicinity of eyes black. Eye field strongly trapezoid, more than in other <italic><tp:taxon-name><tp:taxon-name-part taxon-name-part-type="genus" reg="Pachyballus">Pachyballus</tp:taxon-name-part></tp:taxon-name></italic> spp. Its width at last row of eyes is a quarter larger than its anterior width. A few hairs and long bristles at anterior eyes. Clypeus low. Chelicerae with short fang, three small teeth on promargin and four teeth with fused base on retromargin (Fig. <xref ref-type="fig" rid="F21">110</xref>). Mouth parts brown, sternum oval, dark. Abdomen heart-shaped, wide, clearly wider than long. Colouration of abdomen usually light, orange brownish with blackish edge, sometimes yellowish or brown. Sigilla clearly visible. Venter brown, with typical scuta (Fig. <xref ref-type="fig" rid="F19">98</xref>). First pair of legs brown, slightly larger than other pairs, with femora and tibiae thickened, tibiae slightly flattened dorsally. All legs brownish with lighter tarsi. Palps dark, structure as in Figs <xref ref-type="fig" rid="F19">103</xref>, <xref ref-type="fig" rid="F21">111</xref>, <xref ref-type="fig" rid="F21">112</xref>.</p><p><bold>Female.</bold> Measurements. Cephalothorax: length 1.4–1.6, width 1.6–2.0, height 0.7. Eye field: length 0.7–0.8, anterior width 1.2–1.5, posterior width 1.8–2.0. Abdomen: length 2.4–2.9, width 2.8–3.2.</p><p>General appearance as in Figs <xref ref-type="fig" rid="F20">104–106</xref>. Similar to male, eye field strongly trapezoid. Abdomen wide, rounded, with visible sigilla. All legs yellow, sometimes femora, patellae and tibiae brownish. Palps dark. Epigyne typical, with horseshoe-shaped anterior depression (Figs <xref ref-type="fig" rid="F20">107–109</xref>, <xref ref-type="fig" rid="F21">113–116</xref>). Copulatory ducts long, forming several loops, spermathecae strongly sclerotised (Figs <xref ref-type="fig" rid="F22">118–122</xref>).</p><p><bold>Immature specimens.</bold> Shape of body as in adults, abdomen with two oval scuta, close to each other on dorsum (Figs <xref ref-type="fig" rid="F35">191</xref>, <xref ref-type="fig" rid="F35">192</xref>). Ventral scuta absent.</p></tp:treatment-sec><tp:treatment-sec sec-type="distribution" id="SECID0EMKBI"><title>Distribution.</title><p>Widely distributed in Africa (Fig. <xref ref-type="fig" rid="F36">196</xref>).</p><fig id="F21" position="float" orientation="portrait"><object-id xmlns:xlink="http://www.w3.org/1999/xlink" content-type="doi" xlink:type="simple">10.3897/zookeys.944.49921.figures110-116</object-id><object-id xmlns:xlink="http://www.w3.org/1999/xlink" content-type="arpha" xlink:type="simple">6F6BEEC5-51FF-5D46-AC9E-4AE5FA8500A7</object-id><label>Figures 110–116.</label><caption><p><italic><tp:taxon-name><tp:taxon-name-part taxon-name-part-type="genus" reg="Pachyballus">Pachyballus</tp:taxon-name-part> <tp:taxon-name-part taxon-name-part-type="species" reg="transversus">transversus</tp:taxon-name-part></tp:taxon-name></italic><bold>110</bold> cheliceral dentition <bold>111</bold> palpal organ, ventral view <bold>112</bold> palpal organ, lateral view <bold>113–116</bold> epigyne (<bold>114</bold> specimen from Ethiopia <bold>115</bold> specimen from Somalia <bold>113, 116</bold> specimens from Congo).</p></caption><graphic xmlns:xlink="http://www.w3.org/1999/xlink" xlink:href="zookeys-944-047-g021.jpg" position="float" orientation="portrait" xlink:type="simple" id="oo_427072.jpg"><uri content-type="original_file" xlink:type="simple">https://binary.pensoft.net/fig/427072</uri></graphic></fig></tp:treatment-sec><tp:treatment-sec sec-type="remarks" id="SECID0E3LBI"><title>Remarks.</title><p><xref ref-type="bibr" rid="B23">Simon (1900)</xref> described only the female of <italic><tp:taxon-name><tp:taxon-name-part taxon-name-part-type="genus" reg="Pachyballus">P.</tp:taxon-name-part> <tp:taxon-name-part taxon-name-part-type="species" reg="transversus">transversus</tp:taxon-name-part></tp:taxon-name></italic>. He recorded this species from Congo, Transvaal (South Africa) and Zanzibar (<xref ref-type="bibr" rid="B23">Simon 1900</xref>, <xref ref-type="bibr" rid="B24">1901</xref>). He found it also (<xref ref-type="bibr" rid="B25">Simon 1910</xref>) later in Guinea Bissau and noted in this publication that this species had been described from Congo. This suggests that the Congolese specimens constitute the “type material”. However, the two specimens from Congo, personally labelled by Simon and kept in the <named-content xmlns:xlink="http://www.w3.org/1999/xlink" content-type="dwc:institutional_code" xlink:type="simple">MNHN</named-content> collection, are males. The fact was also mentioned by <xref ref-type="bibr" rid="B3">Berland and Millot (1941)</xref>. Simon most probably described these specimens and apparently published the wrong data on sex of specimens. This description is very superficial and the structure of copulatory organs is not depicted. There are also some other males from Zanzibar in Simon’s collection in <named-content xmlns:xlink="http://www.w3.org/1999/xlink" content-type="dwc:institutional_code" xlink:type="simple">MNHN</named-content> (but no female). Simon’s specimens from Natal, kept in MZC (examined) are immature and probably misidentified. Thus, it should be concluded that Simon’s description concerned the male and the female of this species is described here for the first time. The figure in <xref ref-type="bibr" rid="B24">Simon (1901)</xref> shows characteristic body proportions of <italic><tp:taxon-name><tp:taxon-name-part taxon-name-part-type="genus" reg="Pachyballus">P.</tp:taxon-name-part> <tp:taxon-name-part taxon-name-part-type="species" reg="transversus">transversus</tp:taxon-name-part></tp:taxon-name></italic> (width of carapace greatly exceeds its length, eye field is clearly trapezoid with long distance between eyes in the posterior row, and abdomen is rounded), which allows the proper species recognition.</p><fig id="F22" position="float" orientation="portrait"><object-id xmlns:xlink="http://www.w3.org/1999/xlink" content-type="doi" xlink:type="simple">10.3897/zookeys.944.49921.figures117-122</object-id><object-id xmlns:xlink="http://www.w3.org/1999/xlink" content-type="arpha" xlink:type="simple">D247DDE6-81AA-5E49-83F0-0F77E58A1048</object-id><label>Figures 117–122.</label><caption><p><italic><tp:taxon-name><tp:taxon-name-part taxon-name-part-type="genus" reg="Pachyballus">Pachyballus</tp:taxon-name-part> <tp:taxon-name-part taxon-name-part-type="species" reg="transversus">transversus</tp:taxon-name-part></tp:taxon-name></italic>, internal structure of epigyne <bold>117–120</bold> ventral view <bold>121, 122</bold> dorsal view (<bold>117</bold> specimen from Ethiopia <bold>118</bold> specimen from Somalia, other specimens from Congo).</p></caption><graphic xmlns:xlink="http://www.w3.org/1999/xlink" xlink:href="zookeys-944-047-g022.jpg" position="float" orientation="portrait" xlink:type="simple" id="oo_427073.jpg"><uri content-type="original_file" xlink:type="simple">https://binary.pensoft.net/fig/427073</uri></graphic></fig></tp:treatment-sec><tp:treatment-sec><!--Section generated to contain objects referenced in tp:taxon-treatment.--><fig id="F35" position="float" orientation="portrait"><object-id xmlns:xlink="http://www.w3.org/1999/xlink" content-type="doi" xlink:type="simple">10.3897/zookeys.944.49921.figures189-192</object-id><object-id xmlns:xlink="http://www.w3.org/1999/xlink" content-type="arpha" xlink:type="simple">BE8976A3-5792-57B6-8196-61C68BAD7242</object-id><label>Figures 189–192.</label><caption><p>Dorsal scuta of abdomen, immature specimens. <bold>189, 190</bold><italic><tp:taxon-name><tp:taxon-name-part taxon-name-part-type="genus" reg="Peplometus">Peplometus</tp:taxon-name-part> <tp:taxon-name-part taxon-name-part-type="species" reg="biscutellatus">biscutellatus</tp:taxon-name-part></tp:taxon-name></italic><bold>191, 192</bold><italic><tp:taxon-name><tp:taxon-name-part taxon-name-part-type="genus" reg="Pachyballus">Pachyballus</tp:taxon-name-part> <tp:taxon-name-part taxon-name-part-type="species" reg="transversus">transversus</tp:taxon-name-part></tp:taxon-name></italic><bold>189, 191</bold> younger instar <bold>190, 192</bold> subadult.</p></caption><graphic xmlns:xlink="http://www.w3.org/1999/xlink" xlink:href="zookeys-944-047-g035.jpg" position="float" orientation="portrait" xlink:type="simple" id="oo_427087.jpg"><uri content-type="original_file" xlink:type="simple">https://binary.pensoft.net/fig/427087</uri></graphic></fig><fig id="F36" position="float" orientation="portrait"><object-id xmlns:xlink="http://www.w3.org/1999/xlink" content-type="doi" xlink:type="simple">10.3897/zookeys.944.49921.figures193-198</object-id><object-id xmlns:xlink="http://www.w3.org/1999/xlink" content-type="arpha" xlink:type="simple">A978F81A-BDE7-5D2B-B42B-9D0311F78341</object-id><label>Figures 193–198.</label><caption><p>Distribution maps of <italic><tp:taxon-name><tp:taxon-name-part taxon-name-part-type="genus" reg="Pachyballus">Pachyballus</tp:taxon-name-part></tp:taxon-name></italic> and <italic><tp:taxon-name><tp:taxon-name-part taxon-name-part-type="genus" reg="Peplometus">Peplometus</tp:taxon-name-part></tp:taxon-name></italic> species. <bold>193</bold> circle – <italic><tp:taxon-name><tp:taxon-name-part taxon-name-part-type="genus" reg="Pachyballus">Pachyballus</tp:taxon-name-part> <tp:taxon-name-part taxon-name-part-type="species" reg="caelestis">caelestis</tp:taxon-name-part></tp:taxon-name></italic>, square – <italic><tp:taxon-name><tp:taxon-name-part taxon-name-part-type="genus" reg="Pachyballus">P.</tp:taxon-name-part> <tp:taxon-name-part taxon-name-part-type="species" reg="castaneus">castaneus</tp:taxon-name-part></tp:taxon-name></italic>, triangle – <italic><tp:taxon-name><tp:taxon-name-part taxon-name-part-type="genus" reg="Pachyballus">P.</tp:taxon-name-part> <tp:taxon-name-part taxon-name-part-type="species" reg="variegatus">variegatus</tp:taxon-name-part></tp:taxon-name></italic><bold>194</bold><italic><tp:taxon-name><tp:taxon-name-part taxon-name-part-type="genus" reg="Pachyballus">P.</tp:taxon-name-part> <tp:taxon-name-part taxon-name-part-type="species" reg="flavipes">flavipes</tp:taxon-name-part></tp:taxon-name></italic><bold>195</bold> circle – <italic><tp:taxon-name><tp:taxon-name-part taxon-name-part-type="genus" reg="Pachyballus">P.</tp:taxon-name-part> <tp:taxon-name-part taxon-name-part-type="species" reg="miniscutulus">miniscutulus</tp:taxon-name-part></tp:taxon-name></italic>, square – <italic><tp:taxon-name><tp:taxon-name-part taxon-name-part-type="genus" reg="Pachyballus">P.</tp:taxon-name-part> <tp:taxon-name-part taxon-name-part-type="species" reg="mombasensis">mombasensis</tp:taxon-name-part></tp:taxon-name></italic>, triangle – <italic><tp:taxon-name><tp:taxon-name-part taxon-name-part-type="genus" reg="Pachyballus">P.</tp:taxon-name-part> <tp:taxon-name-part taxon-name-part-type="species" reg="ornatus">ornatus</tp:taxon-name-part></tp:taxon-name></italic><bold>196</bold><italic><tp:taxon-name><tp:taxon-name-part taxon-name-part-type="genus" reg="Pachyballus">P.</tp:taxon-name-part> <tp:taxon-name-part taxon-name-part-type="species" reg="transversus">transversus</tp:taxon-name-part></tp:taxon-name></italic><bold>197</bold> circle – <italic><tp:taxon-name><tp:taxon-name-part taxon-name-part-type="genus" reg="Peplometus">Peplometus</tp:taxon-name-part> <tp:taxon-name-part taxon-name-part-type="species" reg="biscutellatus">biscutellatus</tp:taxon-name-part></tp:taxon-name></italic>, square – <italic><tp:taxon-name><tp:taxon-name-part taxon-name-part-type="genus" reg="Peplometus">P.</tp:taxon-name-part> <tp:taxon-name-part taxon-name-part-type="species" reg="chlorophthalmus">chlorophthalmus</tp:taxon-name-part></tp:taxon-name></italic><bold>198</bold> circle – <italic><tp:taxon-name><tp:taxon-name-part taxon-name-part-type="genus" reg="Peplometus">P.</tp:taxon-name-part> <tp:taxon-name-part taxon-name-part-type="species" reg="nimba">nimba</tp:taxon-name-part></tp:taxon-name></italic>, square – <italic><tp:taxon-name><tp:taxon-name-part taxon-name-part-type="genus" reg="Pachyballus">P.</tp:taxon-name-part> <tp:taxon-name-part taxon-name-part-type="species" reg="oyo">oyo</tp:taxon-name-part></tp:taxon-name></italic>, triangle – <italic><tp:taxon-name><tp:taxon-name-part taxon-name-part-type="genus" reg="Peplometus">P.</tp:taxon-name-part> <tp:taxon-name-part taxon-name-part-type="species" reg="congoensis">congoensis</tp:taxon-name-part></tp:taxon-name></italic>.</p></caption><graphic xmlns:xlink="http://www.w3.org/1999/xlink" xlink:href="zookeys-944-047-g036.jpg" position="float" orientation="portrait" xlink:type="simple" id="oo_427088.jpg"><uri content-type="original_file" xlink:type="simple">https://binary.pensoft.net/fig/427088</uri></graphic></fig></tp:treatment-sec><ref-list><ref id="B23"><mixed-citation xmlns:xlink="http://www.w3.org/1999/xlink" xlink:type="simple"><person-group><name name-style="western"><surname>Simon</surname><given-names>E</given-names></name></person-group> (<year>1900</year>) <article-title>Descriptions d’arachnides nouveaux de la famille des <tp:taxon-name><tp:taxon-name-part taxon-name-part-type="family">Attidae</tp:taxon-name-part></tp:taxon-name>.</article-title><source>Annales de la Société Entomologique de Belgique</source><volume>44</volume>: <fpage>381</fpage>–<lpage>407</lpage>.</mixed-citation></ref><ref id="B3"><mixed-citation xmlns:xlink="http://www.w3.org/1999/xlink" xlink:type="simple"><person-group><name name-style="western"><surname>Berland</surname><given-names>L</given-names></name><name name-style="western"><surname>Millot</surname><given-names>J</given-names></name></person-group> (<year>1941</year>) <article-title>Les araignées de l’Afrique Occidentale Française I.-Les salticides. Mémoires du Muséum national d’Histoire naturelle de Paris (N.S.</article-title><source>)</source><volume>12</volume>: <fpage>297</fpage>–<lpage>423</lpage>.</mixed-citation></ref><ref id="B24"><mixed-citation xmlns:xlink="http://www.w3.org/1999/xlink" xlink:type="simple"><person-group><name name-style="western"><surname>Simon</surname><given-names>E</given-names></name></person-group> (<year>1901</year>) Histoire naturelle des araignées. Paris, t. 2, 381–668.</mixed-citation></ref><ref id="B25"><mixed-citation xmlns:xlink="http://www.w3.org/1999/xlink" xlink:type="simple"><person-group><name name-style="western"><surname>Simon</surname><given-names>E</given-names></name></person-group> (<year>1910</year>) <article-title>Arachnides recueillis par L. Fea sur la côte occidentale d’Afrique. 2e partie.</article-title><source>Annali del Museo Civico di Storia Naturale di Genova</source><volume>44</volume>: <fpage>335</fpage>–<lpage>449</lpage>.</mixed-citation></ref></ref-list></tp:taxon-treatment>
