# Supplementary material for: A revision of Pachyballus Simon, 1900 and Peplometus Simon, 1900 (Araneae, Salticidae, Ballini) with descriptions of new species
Source: Zookeys. 2020 Jun 30;944:47–98. doi: 10.3897/zookeys.944.49921 (PMC7340629; doi:10.3897/zookeys.944.49921)
Supplement: XML Treatment for Peplometus [file zookeys.944.49921-treatment11.xml]

<!DOCTYPE tp:taxon-treatment
  PUBLIC "-//TaxonX//DTD Taxonomic Treatment Publishing DTD v0 20100105//EN" "tax-treatment-NSO.dtd">
<tp:taxon-treatment xmlns:tp="http://www.plazi.org/taxpub"><tp:treatment-meta><kwd-group><label>Taxon classification</label><kwd><named-content xmlns:xlink="http://www.w3.org/1999/xlink" content-type="kingdom">Animalia</named-content></kwd><kwd><named-content xmlns:xlink="http://www.w3.org/1999/xlink" content-type="order">Araneae</named-content></kwd><kwd><named-content xmlns:xlink="http://www.w3.org/1999/xlink" content-type="family">Salticidae</named-content></kwd></kwd-group><mixed-citation publication-type="journal"><person-group><name><surname>Wesołowska</surname><given-names>Wanda</given-names></name><name><surname>Azarkina</surname><given-names>Galina N.</given-names></name><name><surname>Wiśniewski</surname><given-names>Konrad</given-names></name></person-group><article-title>A revision of <italic><tp:taxon-name><tp:taxon-name-part taxon-name-part-type="genus" reg="Pachyballus">Pachyballus</tp:taxon-name-part></tp:taxon-name></italic> Simon, 1900 and <italic><tp:taxon-name><tp:taxon-name-part taxon-name-part-type="genus" reg="Peplometus">Peplometus</tp:taxon-name-part></tp:taxon-name></italic> Simon, 1900 (<tp:taxon-name><tp:taxon-name-part taxon-name-part-type="order">Araneae</tp:taxon-name-part></tp:taxon-name>, <tp:taxon-name><tp:taxon-name-part taxon-name-part-type="family">Salticidae</tp:taxon-name-part></tp:taxon-name>, <tp:taxon-name><tp:taxon-name-part taxon-name-part-type="tribe">Ballini</tp:taxon-name-part></tp:taxon-name>) with descriptions of new species</article-title><source>Zookeys</source><day>30</day><month>6</month><year>2020</year><volume>944</volume><fpage>47</fpage><lpage>98</lpage><pub-id pub-id-type="doi">10.3897/zookeys.944.49921</pub-id></mixed-citation></tp:treatment-meta><tp:nomenclature><tp:taxon-name><object-id xmlns:xlink="http://www.w3.org/1999/xlink" content-type="arpha" xlink:type="simple">23F14A91-6ED9-5D79-B7EE-A6992F837F9D</object-id>
            <tp:taxon-name-part taxon-name-part-type="genus" reg="Peplometus">Peplometus</tp:taxon-name-part>
          </tp:taxon-name><tp:taxon-authority>Simon, 1900</tp:taxon-authority><tp:nomenclature-citation-list><tp:nomenclature-citation><tp:taxon-name>
                <tp:taxon-name-part taxon-name-part-type="genus" reg="Peplometus">Peplometus</tp:taxon-name-part>
              </tp:taxon-name><comment><xref ref-type="bibr" rid="B23">Simon 1900</xref>: 399; <xref ref-type="bibr" rid="B24">1901</xref>: 486.</comment></tp:nomenclature-citation></tp:nomenclature-citation-list></tp:nomenclature><tp:treatment-sec sec-type="type species" id="SECID0EEWBI"><title>Type species.</title><p><italic><tp:taxon-name><tp:taxon-name-part taxon-name-part-type="genus" reg="Homalattus">Homalattus</tp:taxon-name-part> <tp:taxon-name-part taxon-name-part-type="species" reg="biscutellatus">biscutellatus</tp:taxon-name-part></tp:taxon-name></italic> Simon, 1887.</p></tp:treatment-sec><tp:treatment-sec sec-type="diagnosis" id="SECID0EVWBI"><title>Diagnosis.</title><p><italic><tp:taxon-name><tp:taxon-name-part taxon-name-part-type="genus" reg="Peplometus">Peplometus</tp:taxon-name-part></tp:taxon-name></italic> is closely related to <italic><tp:taxon-name><tp:taxon-name-part taxon-name-part-type="genus" reg="Pachyballus">Pachyballus</tp:taxon-name-part></tp:taxon-name></italic>. From the latter genus it can easily be separated by the elongated abdomen (rounded in <italic><tp:taxon-name><tp:taxon-name-part taxon-name-part-type="genus" reg="Pachyballus">Pachyballus</tp:taxon-name-part></tp:taxon-name></italic>). It differs also in the form of leg I in males having the leaf-like setae on tibia I (absent in the other genus).</p></tp:treatment-sec><tp:treatment-sec sec-type="description" id="SECID0EQXBI"><title>Description.</title><p>Small spiders (ca. 3.0–4.0 mm length), with very flat body, covered with hard strongly sclerotised integument. Carapace almost square-shaped, pitted dorsally, its length only slightly exceeds its width. Chelicerae with two (exceptionally three) small teeth on promargin and on retromargin a saw-shaped tooth with four to five denticles. Abdomen slightly elongated, ratio of its length to width 1.3–1.5 (only in female of <italic><tp:taxon-name><tp:taxon-name-part taxon-name-part-type="genus" reg="Peplometus">P.</tp:taxon-name-part> <tp:taxon-name-part taxon-name-part-type="species" reg="biscutellatus">biscutellatus</tp:taxon-name-part></tp:taxon-name></italic> 1.2). In males, width of abdomen almost equal to width of carapace, abdomen of females wider and rather oval. Anterior margin of abdomen straight. Hard scutum covers dorsum of abdomen, venter also strongly armoured, with scuta as in <italic><tp:taxon-name><tp:taxon-name-part taxon-name-part-type="genus" reg="Pachyballus">Pachyballus</tp:taxon-name-part></tp:taxon-name></italic>, namely the narrow scutum with backwards extending “horns” at anterior edge, and a large trapezoid scutum in posterior half of abdomen. Males with a thinner sclerotised plate in front of epigastric furrow, its thick posterior margin forms narrow wedge-shaped bar (Figs <xref ref-type="fig" rid="F25">138</xref>, <xref ref-type="fig" rid="F34">185</xref>). Numerous sclerotised bumps on sides of the abdominal venter (Fig. <xref ref-type="fig" rid="F25">138</xref>). Legs short, in males the first pair slightly thicker, with enlarged femora and modified tibiae. In some species conspicuously thickened, usually flattened, in other species elongated (in this case the metatarsus I with a dorsal process). Tibiae I black, with ventral brush of long dense flattened setae, contrasting with other segments. Copulatory organs similar to those in <italic><tp:taxon-name><tp:taxon-name-part taxon-name-part-type="genus" reg="Pachyballus">Pachyballus</tp:taxon-name-part></tp:taxon-name></italic>.</p><fig id="F24" position="float" orientation="portrait"><object-id xmlns:xlink="http://www.w3.org/1999/xlink" content-type="doi" xlink:type="simple">10.3897/zookeys.944.49921.figures129-135</object-id><object-id xmlns:xlink="http://www.w3.org/1999/xlink" content-type="arpha" xlink:type="simple">99EF08D3-5EEC-5FD1-AD79-7B1FA40675DA</object-id><label>Figures 129–135.</label><caption><p>First leg of male <bold>129</bold><italic><tp:taxon-name><tp:taxon-name-part taxon-name-part-type="genus" reg="Pachyballus">Pachyballus</tp:taxon-name-part> <tp:taxon-name-part taxon-name-part-type="species" reg="castaneus">castaneus</tp:taxon-name-part></tp:taxon-name></italic><bold>130</bold><italic><tp:taxon-name><tp:taxon-name-part taxon-name-part-type="genus" reg="Peplometus">Peplometus</tp:taxon-name-part> <tp:taxon-name-part taxon-name-part-type="species" reg="biscutellatus">biscutellatus</tp:taxon-name-part></tp:taxon-name></italic><bold>131, 132</bold><italic><tp:taxon-name><tp:taxon-name-part taxon-name-part-type="genus" reg="Peplometus">P.</tp:taxon-name-part> <tp:taxon-name-part taxon-name-part-type="species" reg="chlorophthalmus">chlorophthalmus</tp:taxon-name-part></tp:taxon-name></italic><bold>133</bold><italic><tp:taxon-name><tp:taxon-name-part taxon-name-part-type="genus" reg="Peplometus">P.</tp:taxon-name-part> <tp:taxon-name-part taxon-name-part-type="species" reg="congoensis">congoensis</tp:taxon-name-part></tp:taxon-name></italic><bold>134</bold><italic><tp:taxon-name><tp:taxon-name-part taxon-name-part-type="genus" reg="Pachyballus">P.</tp:taxon-name-part> <tp:taxon-name-part taxon-name-part-type="species" reg="oyo">oyo</tp:taxon-name-part></tp:taxon-name></italic><bold>135</bold><italic><tp:taxon-name><tp:taxon-name-part taxon-name-part-type="genus" reg="Peplometus">P.</tp:taxon-name-part> <tp:taxon-name-part taxon-name-part-type="species" reg="nimba">nimba</tp:taxon-name-part></tp:taxon-name></italic><bold>132</bold> retrolateral view, others prolateral view.</p></caption><graphic xmlns:xlink="http://www.w3.org/1999/xlink" xlink:href="zookeys-944-047-g024.jpg" position="float" orientation="portrait" xlink:type="simple" id="oo_427075.jpg"><uri content-type="original_file" xlink:type="simple">https://binary.pensoft.net/fig/427075</uri></graphic></fig></tp:treatment-sec><tp:treatment-sec><!--Section generated to contain objects referenced in tp:taxon-treatment.--><fig id="F25" position="float" orientation="portrait"><object-id xmlns:xlink="http://www.w3.org/1999/xlink" content-type="doi" xlink:type="simple">10.3897/zookeys.944.49921.figures136-142</object-id><object-id xmlns:xlink="http://www.w3.org/1999/xlink" content-type="arpha" xlink:type="simple">C749C4BD-A852-5475-B8C5-14C0AA33B127</object-id><label>Figures 136–142.</label><caption><p><italic><tp:taxon-name><tp:taxon-name-part taxon-name-part-type="genus" reg="Peplometus">Peplometus</tp:taxon-name-part> <tp:taxon-name-part taxon-name-part-type="species" reg="biscutellatus">biscutellatus</tp:taxon-name-part></tp:taxon-name></italic>, male <bold>136</bold> habitus, dorsal view <bold>137</bold> habitus, lateral view <bold>138</bold> venter of abdomen <bold>139</bold> cheliceral dentition <bold>140</bold> first leg, dorsoprolateral view <bold>141</bold> first leg, dorsal view <bold>142</bold> palpal organ, ventral view (photos – specimen from Ghana, drawings – specimen from Sierra Leone).</p></caption><graphic xmlns:xlink="http://www.w3.org/1999/xlink" xlink:href="zookeys-944-047-g025.jpg" position="float" orientation="portrait" xlink:type="simple" id="oo_427076.jpg"><uri content-type="original_file" xlink:type="simple">https://binary.pensoft.net/fig/427076</uri></graphic></fig><fig id="F34" position="float" orientation="portrait"><object-id xmlns:xlink="http://www.w3.org/1999/xlink" content-type="doi" xlink:type="simple">10.3897/zookeys.944.49921.figures184-188</object-id><object-id xmlns:xlink="http://www.w3.org/1999/xlink" content-type="arpha" xlink:type="simple">2D05D61C-36F8-52EA-B50F-0CDDE06E0A80</object-id><label>Figures 184–188.</label><caption><p><italic><tp:taxon-name><tp:taxon-name-part taxon-name-part-type="genus" reg="Peplometus">Peplometus</tp:taxon-name-part> <tp:taxon-name-part taxon-name-part-type="species" reg="nimba">nimba</tp:taxon-name-part></tp:taxon-name></italic><bold>184</bold> male, holotype, habitus, dorsal view <bold>185</bold> venter of abdomen <bold>186</bold> first leg, retrolateral view <bold>187</bold> first leg, prolateral view <bold>188</bold> palpal organ, ventral view.</p></caption><graphic xmlns:xlink="http://www.w3.org/1999/xlink" xlink:href="zookeys-944-047-g034.jpg" position="float" orientation="portrait" xlink:type="simple" id="oo_427086.jpg"><uri content-type="original_file" xlink:type="simple">https://binary.pensoft.net/fig/427086</uri></graphic></fig></tp:treatment-sec><ref-list><ref id="B23"><mixed-citation xmlns:xlink="http://www.w3.org/1999/xlink" xlink:type="simple"><person-group><name name-style="western"><surname>Simon</surname><given-names>E</given-names></name></person-group> (<year>1900</year>) <article-title>Descriptions d’arachnides nouveaux de la famille des <tp:taxon-name><tp:taxon-name-part taxon-name-part-type="family">Attidae</tp:taxon-name-part></tp:taxon-name>.</article-title><source>Annales de la Société Entomologique de Belgique</source><volume>44</volume>: <fpage>381</fpage>–<lpage>407</lpage>.</mixed-citation></ref><ref id="B24"><mixed-citation xmlns:xlink="http://www.w3.org/1999/xlink" xlink:type="simple"><person-group><name name-style="western"><surname>Simon</surname><given-names>E</given-names></name></person-group> (<year>1901</year>) Histoire naturelle des araignées. Paris, t. 2, 381–668.</mixed-citation></ref></ref-list></tp:taxon-treatment>
