# Supplementary material for: A revision of Pachyballus Simon, 1900 and Peplometus Simon, 1900 (Araneae, Salticidae, Ballini) with descriptions of new species
Source: Zookeys. 2020 Jun 30;944:47–98. doi: 10.3897/zookeys.944.49921 (PMC7340629; doi:10.3897/zookeys.944.49921)
Supplement: XML Treatment for Peplometus biscutellatus [file zookeys.944.49921-treatment12.xml]

<!DOCTYPE tp:taxon-treatment
  PUBLIC "-//TaxonX//DTD Taxonomic Treatment Publishing DTD v0 20100105//EN" "tax-treatment-NSO.dtd">
<tp:taxon-treatment xmlns:tp="http://www.plazi.org/taxpub"><tp:treatment-meta><kwd-group><label>Taxon classification</label><kwd><named-content xmlns:xlink="http://www.w3.org/1999/xlink" content-type="kingdom">Animalia</named-content></kwd><kwd><named-content xmlns:xlink="http://www.w3.org/1999/xlink" content-type="order">Araneae</named-content></kwd><kwd><named-content xmlns:xlink="http://www.w3.org/1999/xlink" content-type="family">Salticidae</named-content></kwd></kwd-group><mixed-citation publication-type="journal"><person-group><name><surname>Wesołowska</surname><given-names>Wanda</given-names></name><name><surname>Azarkina</surname><given-names>Galina N.</given-names></name><name><surname>Wiśniewski</surname><given-names>Konrad</given-names></name></person-group><article-title>A revision of <italic><tp:taxon-name><tp:taxon-name-part taxon-name-part-type="genus" reg="Pachyballus">Pachyballus</tp:taxon-name-part></tp:taxon-name></italic> Simon, 1900 and <italic><tp:taxon-name><tp:taxon-name-part taxon-name-part-type="genus" reg="Peplometus">Peplometus</tp:taxon-name-part></tp:taxon-name></italic> Simon, 1900 (<tp:taxon-name><tp:taxon-name-part taxon-name-part-type="order">Araneae</tp:taxon-name-part></tp:taxon-name>, <tp:taxon-name><tp:taxon-name-part taxon-name-part-type="family">Salticidae</tp:taxon-name-part></tp:taxon-name>, <tp:taxon-name><tp:taxon-name-part taxon-name-part-type="tribe">Ballini</tp:taxon-name-part></tp:taxon-name>) with descriptions of new species</article-title><source>Zookeys</source><day>30</day><month>6</month><year>2020</year><volume>944</volume><fpage>47</fpage><lpage>98</lpage><pub-id pub-id-type="doi">10.3897/zookeys.944.49921</pub-id></mixed-citation></tp:treatment-meta><tp:nomenclature><tp:taxon-name><object-id xmlns:xlink="http://www.w3.org/1999/xlink" content-type="arpha" xlink:type="simple">32E07CB6-B301-510D-BD8D-9CB4600EF047</object-id>
            <tp:taxon-name-part taxon-name-part-type="genus" reg="Peplometus">Peplometus</tp:taxon-name-part>
            <tp:taxon-name-part taxon-name-part-type="species" reg="biscutellatus">biscutellatus</tp:taxon-name-part>
          </tp:taxon-name><tp:taxon-authority>(Simon,1887)</tp:taxon-authority><xref ref-type="fig" rid="F1">Figures 4</xref><xref ref-type="fig" rid="F24">, 130</xref><xref ref-type="fig" rid="F25">, 136–142</xref><xref ref-type="fig" rid="F26">, 143–145</xref><xref ref-type="fig" rid="F27">, 146–149</xref><xref ref-type="fig" rid="F28">, 150–153</xref><xref ref-type="fig" rid="F35">, 189</xref><xref ref-type="fig" rid="F35">, 190</xref><xref ref-type="fig" rid="F36">, 197</xref><tp:nomenclature-citation-list><tp:nomenclature-citation><tp:taxon-name>
                <tp:taxon-name-part taxon-name-part-type="genus" reg="Homalattus">Homalattus</tp:taxon-name-part> <tp:taxon-name-part taxon-name-part-type="species" reg="biscutellatus">biscutellatus</tp:taxon-name-part></tp:taxon-name><comment><xref ref-type="bibr" rid="B22">Simon 1887</xref>: 263 (♀).</comment></tp:nomenclature-citation><tp:nomenclature-citation><tp:taxon-name>
                <tp:taxon-name-part taxon-name-part-type="genus" reg="Peplometus">Peplometus</tp:taxon-name-part> <tp:taxon-name-part taxon-name-part-type="species" reg="biscutellatus">biscutellatus</tp:taxon-name-part></tp:taxon-name><comment><xref ref-type="bibr" rid="B24">Simon 1901</xref>: 486; <xref ref-type="bibr" rid="B3">Berland and Millot 1941</xref>: 398.</comment></tp:nomenclature-citation></tp:nomenclature-citation-list></tp:nomenclature><tp:treatment-sec sec-type="Holotype" id="SECID0EWFCI"><title>Holotype.</title><p>Ivory Coast • ♀; Assinie; <named-content xmlns:xlink="http://www.w3.org/1999/xlink" content-type="dwc:verbatimCoordinates" xlink:type="simple"><named-content content-type="geo-json" specific-use="{&#34;type&#34;:&#34;Point&#34;,&#34;coordinates&#34;:[-3.266667,5.133333]}" id="NCID0E6FCI" xlink:type="simple">5°08'N, 3°16'W</named-content></named-content>; Alluaud [C.] leg.; <named-content xmlns:xlink="http://www.w3.org/1999/xlink" content-type="dwc:institutional_code" xlink:type="simple">MNHN</named-content> 9072; examined.</p></tp:treatment-sec><tp:treatment-sec sec-type="material" id="SECID0EJGCI"><title>Other material examined.</title><p>Cameroon • 2♀; Matube, Tiko plantation; <named-content xmlns:xlink="http://www.w3.org/1999/xlink" content-type="dwc:verbatimCoordinates" xlink:type="simple"><named-content content-type="geo-json" specific-use="{&#34;type&#34;:&#34;Point&#34;,&#34;coordinates&#34;:[9.350000,4.066667]}" id="NCID0ESGCI" xlink:type="simple">4°04'N, 9°21'E</named-content></named-content>; 24.IV-6.V.1949; B. Malkin leg.; <named-content xmlns:xlink="http://www.w3.org/1999/xlink" content-type="dwc:institutional_code" xlink:type="simple">CAS</named-content> • 1♀; Mabete Victoria [Limbe]; <named-content xmlns:xlink="http://www.w3.org/1999/xlink" content-type="dwc:verbatimCoordinates" xlink:type="simple"><named-content content-type="geo-json" specific-use="{&#34;type&#34;:&#34;Point&#34;,&#34;coordinates&#34;:[9.216667,4.016667]}" id="NCID0E6GCI" xlink:type="simple">4°01'N, 9°13'E</named-content></named-content>; 24.V-7.VI.1949; B. Malkin leg.; <named-content xmlns:xlink="http://www.w3.org/1999/xlink" content-type="dwc:institutional_code" xlink:type="simple">CAS</named-content> • 1♀; Reserve Forestiere Nyong, S to Makak; <named-content xmlns:xlink="http://www.w3.org/1999/xlink" content-type="dwc:verbatimCoordinates" xlink:type="simple"><named-content content-type="geo-json" specific-use="{&#34;type&#34;:&#34;Point&#34;,&#34;coordinates&#34;:[12.783333,3.416667]}" id="NCID0EMHCI" xlink:type="simple">3°25'N, 12°47'E</named-content></named-content>; 17.II.1950; J. Dahl and J. Birket-Smith leg.; <named-content xmlns:xlink="http://www.w3.org/1999/xlink" content-type="dwc:institutional_code" xlink:type="simple">UCZM</named-content>. Ghana • 2♂; Kakum forest; <named-content xmlns:xlink="http://www.w3.org/1999/xlink" content-type="dwc:verbatimCoordinates" xlink:type="simple"><named-content content-type="geo-json" specific-use="{&#34;type&#34;:&#34;Point&#34;,&#34;coordinates&#34;:[-1.316667,5.416667]}" id="NCID0EZHCI" xlink:type="simple">5°25'N, 1°19'W</named-content></named-content>; 18.XI.2005; primary forest, R. Jocqué, D. De Bakker and L. Baert leg.; fogging; <named-content xmlns:xlink="http://www.w3.org/1999/xlink" content-type="dwc:institutional_code" xlink:type="simple">MRAC</named-content> 217 897 • 1♀; the same data; 16.XI.2005; <named-content xmlns:xlink="http://www.w3.org/1999/xlink" content-type="dwc:institutional_code" xlink:type="simple">MRAC</named-content> 217 875 • 2♀; the same data; 25.XI.2005; <named-content xmlns:xlink="http://www.w3.org/1999/xlink" content-type="dwc:institutional_code" xlink:type="simple">MRAC</named-content> 217 945 • 7♂ 4♀; the same locality; 15.XI.2005; secondary forest; <named-content xmlns:xlink="http://www.w3.org/1999/xlink" content-type="dwc:institutional_code" xlink:type="simple">MRAC</named-content> 217 865 • 2♂; the same data; 17.XI.2005; <named-content xmlns:xlink="http://www.w3.org/1999/xlink" content-type="dwc:institutional_code" xlink:type="simple">MRAC</named-content> 217 881 • 1♂; the same data; 12.XI.2005; <named-content xmlns:xlink="http://www.w3.org/1999/xlink" content-type="dwc:institutional_code" xlink:type="simple">MRAC</named-content> 217 857. Guinea • 1♀; Dalaba; <named-content xmlns:xlink="http://www.w3.org/1999/xlink" content-type="dwc:verbatimCoordinates" xlink:type="simple"><named-content content-type="geo-json" specific-use="{&#34;type&#34;:&#34;Point&#34;,&#34;coordinates&#34;:[-12.250000,10.700000]}" id="NCID0E6ICI" xlink:type="simple">10°42'N, 12°15'W</named-content></named-content>; VII.1937; J. Millot leg.; <named-content xmlns:xlink="http://www.w3.org/1999/xlink" content-type="dwc:institutional_code" xlink:type="simple">MNHN</named-content> • 1♂; Nimba Mts, Zougué Valley, near Gbakoré mine camp; <named-content xmlns:xlink="http://www.w3.org/1999/xlink" content-type="dwc:verbatimCoordinates" xlink:type="simple"><named-content content-type="geo-json" specific-use="{&#34;type&#34;:&#34;Point&#34;,&#34;coordinates&#34;:[-8.466667,7.566667]}" id="NCID0EMJCI" xlink:type="simple">7°34'N, 8°28'W</named-content></named-content>; 5.X.2011; 780 m a.s.l.; young secondary gallery forest, fogging canopy; D. van den Spiegel leg.; <named-content xmlns:xlink="http://www.w3.org/1999/xlink" content-type="dwc:institutional_code" xlink:type="simple">MRAC</named-content> 238 187 • 1♂; same locality, Seringbara road; 8.II.2012; beating; A. Henrard, C. Allard, <tp:taxon-name><tp:taxon-name-part taxon-name-part-type="genus" reg="Pachyballus">P.</tp:taxon-name-part></tp:taxon-name> Bimou, M. Sidibé leg.; <named-content xmlns:xlink="http://www.w3.org/1999/xlink" content-type="dwc:institutional_code" xlink:type="simple">MRAC</named-content> 239 050 • 2♂, 1♀; same locality; gallery forest of Zié; 3.X.2011; 1250 m a.s.l.; fogging, canopy forest, understory shrub layer; D. van den Spiegel, A. Hernard leg.; <named-content xmlns:xlink="http://www.w3.org/1999/xlink" content-type="dwc:institutional_code" xlink:type="simple">MRAC</named-content> 238 066. Ivory Coast • 1 imm.; together with the holotype • 1♂; Bouaké, Foro Foro; <named-content xmlns:xlink="http://www.w3.org/1999/xlink" content-type="dwc:verbatimCoordinates" xlink:type="simple"><named-content content-type="geo-json" specific-use="{&#34;type&#34;:&#34;Point&#34;,&#34;coordinates&#34;:[-5.016667,7.816667]}" id="NCID0EJKCI" xlink:type="simple">7°49'N, 5°01'W</named-content></named-content>; 5–7.VIII.1974; pitfall; G. Couturier leg.; <named-content xmlns:xlink="http://www.w3.org/1999/xlink" content-type="dwc:institutional_code" xlink:type="simple">MRAC</named-content> 216 442 • 1♂; the same data; <named-content xmlns:xlink="http://www.w3.org/1999/xlink" content-type="dwc:institutional_code" xlink:type="simple">MRAC</named-content> 216 380. Nigeria • 1♂; Kabba; <named-content xmlns:xlink="http://www.w3.org/1999/xlink" content-type="dwc:verbatimCoordinates" xlink:type="simple"><named-content content-type="geo-json" specific-use="{&#34;type&#34;:&#34;Point&#34;,&#34;coordinates&#34;:[6.066667,7.833333]}" id="NCID0E2KCI" xlink:type="simple">7°50'N, 6°04'E</named-content></named-content>; 18–23.II.1949; B. Malkin leg.; <named-content xmlns:xlink="http://www.w3.org/1999/xlink" content-type="dwc:institutional_code" xlink:type="simple">CAS</named-content>. Senegal • 1♂; Dakar; <named-content xmlns:xlink="http://www.w3.org/1999/xlink" content-type="dwc:verbatimCoordinates" xlink:type="simple"><named-content content-type="geo-json" specific-use="{&#34;type&#34;:&#34;Point&#34;,&#34;coordinates&#34;:[-0.216667,8.316667]}" id="NCID0EILCI" xlink:type="simple">8°19'N, 0°13'W</named-content></named-content>; IX.1947; L. Berland leg.; <named-content xmlns:xlink="http://www.w3.org/1999/xlink" content-type="dwc:institutional_code" xlink:type="simple">MNHN</named-content>. Sierra Leone • 2♂ 3♀ 2 imm.; Free Town; <named-content xmlns:xlink="http://www.w3.org/1999/xlink" content-type="dwc:verbatimCoordinates" xlink:type="simple"><named-content content-type="geo-json" specific-use="{&#34;type&#34;:&#34;Point&#34;,&#34;coordinates&#34;:[-13.250000,8.500000]}" id="NCID0EVLCI" xlink:type="simple">8°30'N, 13°15'W</named-content></named-content>; col. E. Simon, <named-content xmlns:xlink="http://www.w3.org/1999/xlink" content-type="dwc:institutional_code" xlink:type="simple">MNHN</named-content> 19 988. Togo • 1♀ 1 imm.; without precise locality; col. C.F. Roewer (nr 10861); <named-content xmlns:xlink="http://www.w3.org/1999/xlink" content-type="dwc:institutional_code" xlink:type="simple">SMF</named-content>.</p><fig id="F25" position="float" orientation="portrait"><object-id xmlns:xlink="http://www.w3.org/1999/xlink" content-type="doi" xlink:type="simple">10.3897/zookeys.944.49921.figures136-142</object-id><object-id xmlns:xlink="http://www.w3.org/1999/xlink" content-type="arpha" xlink:type="simple">C749C4BD-A852-5475-B8C5-14C0AA33B127</object-id><label>Figures 136–142.</label><caption><p><italic><tp:taxon-name><tp:taxon-name-part taxon-name-part-type="genus" reg="Peplometus">Peplometus</tp:taxon-name-part> <tp:taxon-name-part taxon-name-part-type="species" reg="biscutellatus">biscutellatus</tp:taxon-name-part></tp:taxon-name></italic>, male <bold>136</bold> habitus, dorsal view <bold>137</bold> habitus, lateral view <bold>138</bold> venter of abdomen <bold>139</bold> cheliceral dentition <bold>140</bold> first leg, dorsoprolateral view <bold>141</bold> first leg, dorsal view <bold>142</bold> palpal organ, ventral view (photos – specimen from Ghana, drawings – specimen from Sierra Leone).</p></caption><graphic xmlns:xlink="http://www.w3.org/1999/xlink" xlink:href="zookeys-944-047-g025.jpg" position="float" orientation="portrait" xlink:type="simple" id="oo_427076.jpg"><uri content-type="original_file" xlink:type="simple">https://binary.pensoft.net/fig/427076</uri></graphic></fig></tp:treatment-sec><tp:treatment-sec sec-type="diagnosis" id="SECID0EKNCI"><title>Diagnosis.</title><p>The male of this species may be distinguished by a flat area on prolateral side of the tibia I (Figs <xref ref-type="fig" rid="F24">130</xref>, <xref ref-type="fig" rid="F25">140</xref>, <xref ref-type="fig" rid="F25">141</xref>). The female has a cordiform abdomen, while other congeners have oval abdomen; the width/length ratio of abdomen in <italic><tp:taxon-name><tp:taxon-name-part taxon-name-part-type="genus" reg="Peplometus">P.</tp:taxon-name-part> <tp:taxon-name-part taxon-name-part-type="species" reg="biscutellatus">biscutellatus</tp:taxon-name-part></tp:taxon-name></italic> female is 0.8, whereas it is 0.75 in other species.</p></tp:treatment-sec><tp:treatment-sec sec-type="redescription" id="SECID0EHOCI"><title>Redescription.</title><p><bold>Male.</bold> Measurements. Cephalothorax: length 1.1–1.7, width 1.2–1.8, height 0.5–0.6. Eye field: length 0.7–0.9, anterior width 1.0–1.3, posterior width 1.2–1.6. Abdomen: length 1.9–2.9, width 1.3–2.1.</p><fig id="F26" position="float" orientation="portrait"><object-id xmlns:xlink="http://www.w3.org/1999/xlink" content-type="doi" xlink:type="simple">10.3897/zookeys.944.49921.figures143-145</object-id><object-id xmlns:xlink="http://www.w3.org/1999/xlink" content-type="arpha" xlink:type="simple">A2D3A0A7-6728-5738-9249-F4ADBFC39310</object-id><label>Figures 143–145.</label><caption><p><italic><tp:taxon-name><tp:taxon-name-part taxon-name-part-type="genus" reg="Peplometus">Peplometus</tp:taxon-name-part> <tp:taxon-name-part taxon-name-part-type="species" reg="biscutellatus">biscutellatus</tp:taxon-name-part></tp:taxon-name></italic>, female <bold>143, 144</bold> habitus, dorsal view <bold>145</bold> habitus, ventral view (<bold>143</bold> specimen from Cameroon <bold>144, 145</bold> specimen from Ghana).</p></caption><graphic xmlns:xlink="http://www.w3.org/1999/xlink" xlink:href="zookeys-944-047-g026.jpg" position="float" orientation="portrait" xlink:type="simple" id="oo_427077.jpg"><uri content-type="original_file" xlink:type="simple">https://binary.pensoft.net/fig/427077</uri></graphic></fig><p>General appearance as in Figs <xref ref-type="fig" rid="F25">136</xref>, <xref ref-type="fig" rid="F25">137</xref>. Body flattened, completely covered with strongly sclerotised and pitted integument. Dorsum of body dark brown, clothed in dense short white hairs (lost in some of the studied specimens). Eye field on more than half of carapace length, black rings around eyes, the first row of eyes encircled with white hairs. Long white bristles between anterior eyes. Clypeus extremely low, brown with a few white hairs. Chelicerae with three diminutive teeth on promargin and five retromarginal teeth fused basally (Fig. <xref ref-type="fig" rid="F25">139</xref>). Mouthparts brown. Sternum oval, brown. Abdomen elongated, widest anteriorly and tapering rearward, anterior edge almost straight. Dorsum of abdomen totally covered by very strongly sclerotised and pitted scutum, laterally slightly turned back to venter. Venter with typical scuta; anterior scutum narrow, extending backwards laterally, posterior ventral scutum largest, cordiform. In front of epigastric furrow a thin sclerotised plate with thick posterior margin forms narrow wedge-shaped bar. Numerous bumps on sides ventrally; armour-plate pattern is shown in Fig. <xref ref-type="fig" rid="F25">138</xref>. Spinnerets brown, obscured by dorsal scutum. Legs I the biggest, femora enlarged, brownish with darker prolateral side, three short spines on dorsum. Tibia thickened, clearly flattened prolaterally, blackish with pale dorsal streak, ventrally black brash of dense long feather-shaped setae (Figs <xref ref-type="fig" rid="F24">130</xref>, <xref ref-type="fig" rid="F25">140</xref>), metatarsi and tarsi short, yellowish, two pairs of ventral spines on metatarsi. Other legs pale yellowish with dark marks at bases of segments, only femora IV brown (or yellow with brown streak on prolateral side). Palps light, their structure as in Fig. <xref ref-type="fig" rid="F25">142</xref>. Palpal tibia short with single thin straight apophysis, bulb oval, embolus thin, long, spirally coiled, forming three loops on bulb tip.</p><p><bold>Female.</bold> Measurements: Cephalothorax: length 1.0–1.4, width 1.2–1.4, height 0.5–0.6. Eye field: length 0.6–0.8, anterior width 1.0–1.2, posterior width 1.2–1.3. Abdomen: length 2.1–2.3, width 1.7–1.9.</p><p>General appearance as in Figs <xref ref-type="fig" rid="F26">143–145</xref>. Similar to male, but abdomen wider, heart-shaped. Scarce white hairs on body. Carapace dark brown, black near eyes. Legs I as in males, not so thick, tibia slightly thickened, retrolateral flattening hardly visible. Palps dark, blackish. Epigyne large, rectangular, weakly sclerotised, with small semicircle shallow depression divided by median septum (Figs <xref ref-type="fig" rid="F27">146–149</xref>). In some females horizontal crevices laterally, formed by microsculpture of integument, not part of epigyne (Fig. <xref ref-type="fig" rid="F27">146</xref>). Copulatory ducts very long, spirally coiled behind openings, form several loops distally, spermathecae bean-shaped (Figs <xref ref-type="fig" rid="F28">150–153</xref>).</p><fig id="F27" position="float" orientation="portrait"><object-id xmlns:xlink="http://www.w3.org/1999/xlink" content-type="doi" xlink:type="simple">10.3897/zookeys.944.49921.figures146-149</object-id><object-id xmlns:xlink="http://www.w3.org/1999/xlink" content-type="arpha" xlink:type="simple">9D6CDA86-B2D3-5B83-B3B8-2FFD23DA26F9</object-id><label>Figures 146–149.</label><caption><p><italic><tp:taxon-name><tp:taxon-name-part taxon-name-part-type="genus" reg="Peplometus">Peplometus</tp:taxon-name-part> <tp:taxon-name-part taxon-name-part-type="species" reg="biscutellatus">biscutellatus</tp:taxon-name-part></tp:taxon-name></italic>, female, epigyne (upper row specimens from Sierra Leone, lower row specimens from Ghana).</p></caption><graphic xmlns:xlink="http://www.w3.org/1999/xlink" xlink:href="zookeys-944-047-g027.jpg" position="float" orientation="portrait" xlink:type="simple" id="oo_427078.jpg"><uri content-type="original_file" xlink:type="simple">https://binary.pensoft.net/fig/427078</uri></graphic></fig><p><bold>Immature specimens.</bold> Abdomen not elongated, heart-shaped, with two oval dorsal scuta on abdomen, close to each other (Figs <xref ref-type="fig" rid="F35">189</xref>, <xref ref-type="fig" rid="F35">190</xref>).</p></tp:treatment-sec><tp:treatment-sec sec-type="remarks" id="SECID0EHSCI"><title>Remarks.</title><p>The first description of the male is given here. Simon described <italic><tp:taxon-name><tp:taxon-name-part taxon-name-part-type="genus" reg="Peplometus">P.</tp:taxon-name-part> <tp:taxon-name-part taxon-name-part-type="species" reg="biscutellatus">biscutellatus</tp:taxon-name-part></tp:taxon-name></italic> based on a female from Ivory Coast, however in his samples from Sierra Leone the two sexes were present (labelled by Simon himself). This fact has already been mentioned by <xref ref-type="bibr" rid="B3">Berland and Millot (1941)</xref>, but they have not described the missing male. Material collected by Simon is in a very poor condition. Numerous specimens have lately been collected by fogging, this species typically inhabits canopy.</p></tp:treatment-sec><tp:treatment-sec sec-type="distribution" id="SECID0E3SCI"><title>Distribution.</title><p>West equatorial Africa (Fig. <xref ref-type="fig" rid="F36">197</xref>).</p><fig id="F28" position="float" orientation="portrait"><object-id xmlns:xlink="http://www.w3.org/1999/xlink" content-type="doi" xlink:type="simple">10.3897/zookeys.944.49921.figures150-153</object-id><object-id xmlns:xlink="http://www.w3.org/1999/xlink" content-type="arpha" xlink:type="simple">309EE6C0-212B-5C33-A7C7-93E002B4A60F</object-id><label>Figures 150–153.</label><caption><p><italic><tp:taxon-name><tp:taxon-name-part taxon-name-part-type="genus" reg="Peplometus">Peplometus</tp:taxon-name-part> <tp:taxon-name-part taxon-name-part-type="species" reg="biscutellatus">biscutellatus</tp:taxon-name-part></tp:taxon-name></italic>, female, internal structure of epigyne <bold>150, 151</bold> ventral view <bold>152, 153</bold> dorsal view (<bold>150, 151</bold> specimen from Ghana <bold>152</bold> specimen from Cameroon <bold>153</bold> specimen from Sierra Leone).</p></caption><graphic xmlns:xlink="http://www.w3.org/1999/xlink" xlink:href="zookeys-944-047-g028.jpg" position="float" orientation="portrait" xlink:type="simple" id="oo_427079.jpg"><uri content-type="original_file" xlink:type="simple">https://binary.pensoft.net/fig/427079</uri></graphic></fig></tp:treatment-sec><tp:treatment-sec><!--Section generated to contain objects referenced in tp:taxon-treatment.--><fig id="F1" position="float" orientation="portrait"><object-id xmlns:xlink="http://www.w3.org/1999/xlink" content-type="doi" xlink:type="simple">10.3897/zookeys.944.49921.figures1-6</object-id><object-id xmlns:xlink="http://www.w3.org/1999/xlink" content-type="arpha" xlink:type="simple">43BBAC58-15EE-5D8B-B986-8D5D463947A0</object-id><label>Figures 1–6.</label><caption><p>Some morphological characters of <italic><tp:taxon-name><tp:taxon-name-part taxon-name-part-type="genus" reg="Pachyballus">Pachyballus</tp:taxon-name-part></tp:taxon-name></italic> and <italic><tp:taxon-name><tp:taxon-name-part taxon-name-part-type="genus" reg="Peplometus">Peplometus</tp:taxon-name-part></tp:taxon-name></italic><bold>1</bold><italic><tp:taxon-name><tp:taxon-name-part taxon-name-part-type="genus" reg="Pachyballus">Pach.</tp:taxon-name-part> <tp:taxon-name-part taxon-name-part-type="species" reg="flavipes">flavipes</tp:taxon-name-part></tp:taxon-name></italic> (specimen from Gabon), male, ventral abdominal scuta <bold>2</bold><italic><tp:taxon-name><tp:taxon-name-part taxon-name-part-type="genus" reg="Pachyballus">Pach.</tp:taxon-name-part> <tp:taxon-name-part taxon-name-part-type="species" reg="ornatus">ornatus</tp:taxon-name-part></tp:taxon-name></italic> (specimen from Tanzania), female, ventral abdominal scuta <bold>3</bold><italic><tp:taxon-name><tp:taxon-name-part taxon-name-part-type="genus" reg="Pachyballus">Pach.</tp:taxon-name-part> <tp:taxon-name-part taxon-name-part-type="species" reg="flavipes">flavipes</tp:taxon-name-part></tp:taxon-name></italic> (specimen from Congo), embolus <bold>4</bold><italic><tp:taxon-name><tp:taxon-name-part taxon-name-part-type="genus" reg="Peplometus">Pepl.</tp:taxon-name-part> <tp:taxon-name-part taxon-name-part-type="species" reg="biscutellatus">biscutellatus</tp:taxon-name-part></tp:taxon-name></italic> (specimen from Ivory Coast), palpal organ in ventral view <bold>5</bold><italic><tp:taxon-name><tp:taxon-name-part taxon-name-part-type="genus" reg="Pachyballus">Pach.</tp:taxon-name-part> <tp:taxon-name-part taxon-name-part-type="species" reg="flavipes">flavipes</tp:taxon-name-part></tp:taxon-name></italic> (specimen from Zimbabwe), epigyne with broken embolus in copulatory opening <bold>6</bold><italic><tp:taxon-name><tp:taxon-name-part taxon-name-part-type="genus" reg="Pachyballus">Pach.</tp:taxon-name-part> <tp:taxon-name-part taxon-name-part-type="species" reg="castaneus">castaneus</tp:taxon-name-part></tp:taxon-name></italic>, pitted integument of abdomen.</p></caption><graphic xmlns:xlink="http://www.w3.org/1999/xlink" xlink:href="zookeys-944-047-g001.jpg" position="float" orientation="portrait" xlink:type="simple" id="oo_427052.jpg"><uri content-type="original_file" xlink:type="simple">https://binary.pensoft.net/fig/427052</uri></graphic></fig><fig id="F24" position="float" orientation="portrait"><object-id xmlns:xlink="http://www.w3.org/1999/xlink" content-type="doi" xlink:type="simple">10.3897/zookeys.944.49921.figures129-135</object-id><object-id xmlns:xlink="http://www.w3.org/1999/xlink" content-type="arpha" xlink:type="simple">99EF08D3-5EEC-5FD1-AD79-7B1FA40675DA</object-id><label>Figures 129–135.</label><caption><p>First leg of male <bold>129</bold><italic><tp:taxon-name><tp:taxon-name-part taxon-name-part-type="genus" reg="Pachyballus">Pachyballus</tp:taxon-name-part> <tp:taxon-name-part taxon-name-part-type="species" reg="castaneus">castaneus</tp:taxon-name-part></tp:taxon-name></italic><bold>130</bold><italic><tp:taxon-name><tp:taxon-name-part taxon-name-part-type="genus" reg="Peplometus">Peplometus</tp:taxon-name-part> <tp:taxon-name-part taxon-name-part-type="species" reg="biscutellatus">biscutellatus</tp:taxon-name-part></tp:taxon-name></italic><bold>131, 132</bold><italic><tp:taxon-name><tp:taxon-name-part taxon-name-part-type="genus" reg="Peplometus">P.</tp:taxon-name-part> <tp:taxon-name-part taxon-name-part-type="species" reg="chlorophthalmus">chlorophthalmus</tp:taxon-name-part></tp:taxon-name></italic><bold>133</bold><italic><tp:taxon-name><tp:taxon-name-part taxon-name-part-type="genus" reg="Peplometus">P.</tp:taxon-name-part> <tp:taxon-name-part taxon-name-part-type="species" reg="congoensis">congoensis</tp:taxon-name-part></tp:taxon-name></italic><bold>134</bold><italic><tp:taxon-name><tp:taxon-name-part taxon-name-part-type="genus" reg="Pachyballus">P.</tp:taxon-name-part> <tp:taxon-name-part taxon-name-part-type="species" reg="oyo">oyo</tp:taxon-name-part></tp:taxon-name></italic><bold>135</bold><italic><tp:taxon-name><tp:taxon-name-part taxon-name-part-type="genus" reg="Peplometus">P.</tp:taxon-name-part> <tp:taxon-name-part taxon-name-part-type="species" reg="nimba">nimba</tp:taxon-name-part></tp:taxon-name></italic><bold>132</bold> retrolateral view, others prolateral view.</p></caption><graphic xmlns:xlink="http://www.w3.org/1999/xlink" xlink:href="zookeys-944-047-g024.jpg" position="float" orientation="portrait" xlink:type="simple" id="oo_427075.jpg"><uri content-type="original_file" xlink:type="simple">https://binary.pensoft.net/fig/427075</uri></graphic></fig><fig id="F35" position="float" orientation="portrait"><object-id xmlns:xlink="http://www.w3.org/1999/xlink" content-type="doi" xlink:type="simple">10.3897/zookeys.944.49921.figures189-192</object-id><object-id xmlns:xlink="http://www.w3.org/1999/xlink" content-type="arpha" xlink:type="simple">BE8976A3-5792-57B6-8196-61C68BAD7242</object-id><label>Figures 189–192.</label><caption><p>Dorsal scuta of abdomen, immature specimens. <bold>189, 190</bold><italic><tp:taxon-name><tp:taxon-name-part taxon-name-part-type="genus" reg="Peplometus">Peplometus</tp:taxon-name-part> <tp:taxon-name-part taxon-name-part-type="species" reg="biscutellatus">biscutellatus</tp:taxon-name-part></tp:taxon-name></italic><bold>191, 192</bold><italic><tp:taxon-name><tp:taxon-name-part taxon-name-part-type="genus" reg="Pachyballus">Pachyballus</tp:taxon-name-part> <tp:taxon-name-part taxon-name-part-type="species" reg="transversus">transversus</tp:taxon-name-part></tp:taxon-name></italic><bold>189, 191</bold> younger instar <bold>190, 192</bold> subadult.</p></caption><graphic xmlns:xlink="http://www.w3.org/1999/xlink" xlink:href="zookeys-944-047-g035.jpg" position="float" orientation="portrait" xlink:type="simple" id="oo_427087.jpg"><uri content-type="original_file" xlink:type="simple">https://binary.pensoft.net/fig/427087</uri></graphic></fig><fig id="F36" position="float" orientation="portrait"><object-id xmlns:xlink="http://www.w3.org/1999/xlink" content-type="doi" xlink:type="simple">10.3897/zookeys.944.49921.figures193-198</object-id><object-id xmlns:xlink="http://www.w3.org/1999/xlink" content-type="arpha" xlink:type="simple">A978F81A-BDE7-5D2B-B42B-9D0311F78341</object-id><label>Figures 193–198.</label><caption><p>Distribution maps of <italic><tp:taxon-name><tp:taxon-name-part taxon-name-part-type="genus" reg="Pachyballus">Pachyballus</tp:taxon-name-part></tp:taxon-name></italic> and <italic><tp:taxon-name><tp:taxon-name-part taxon-name-part-type="genus" reg="Peplometus">Peplometus</tp:taxon-name-part></tp:taxon-name></italic> species. <bold>193</bold> circle – <italic><tp:taxon-name><tp:taxon-name-part taxon-name-part-type="genus" reg="Pachyballus">Pachyballus</tp:taxon-name-part> <tp:taxon-name-part taxon-name-part-type="species" reg="caelestis">caelestis</tp:taxon-name-part></tp:taxon-name></italic>, square – <italic><tp:taxon-name><tp:taxon-name-part taxon-name-part-type="genus" reg="Pachyballus">P.</tp:taxon-name-part> <tp:taxon-name-part taxon-name-part-type="species" reg="castaneus">castaneus</tp:taxon-name-part></tp:taxon-name></italic>, triangle – <italic><tp:taxon-name><tp:taxon-name-part taxon-name-part-type="genus" reg="Pachyballus">P.</tp:taxon-name-part> <tp:taxon-name-part taxon-name-part-type="species" reg="variegatus">variegatus</tp:taxon-name-part></tp:taxon-name></italic><bold>194</bold><italic><tp:taxon-name><tp:taxon-name-part taxon-name-part-type="genus" reg="Pachyballus">P.</tp:taxon-name-part> <tp:taxon-name-part taxon-name-part-type="species" reg="flavipes">flavipes</tp:taxon-name-part></tp:taxon-name></italic><bold>195</bold> circle – <italic><tp:taxon-name><tp:taxon-name-part taxon-name-part-type="genus" reg="Pachyballus">P.</tp:taxon-name-part> <tp:taxon-name-part taxon-name-part-type="species" reg="miniscutulus">miniscutulus</tp:taxon-name-part></tp:taxon-name></italic>, square – <italic><tp:taxon-name><tp:taxon-name-part taxon-name-part-type="genus" reg="Pachyballus">P.</tp:taxon-name-part> <tp:taxon-name-part taxon-name-part-type="species" reg="mombasensis">mombasensis</tp:taxon-name-part></tp:taxon-name></italic>, triangle – <italic><tp:taxon-name><tp:taxon-name-part taxon-name-part-type="genus" reg="Pachyballus">P.</tp:taxon-name-part> <tp:taxon-name-part taxon-name-part-type="species" reg="ornatus">ornatus</tp:taxon-name-part></tp:taxon-name></italic><bold>196</bold><italic><tp:taxon-name><tp:taxon-name-part taxon-name-part-type="genus" reg="Pachyballus">P.</tp:taxon-name-part> <tp:taxon-name-part taxon-name-part-type="species" reg="transversus">transversus</tp:taxon-name-part></tp:taxon-name></italic><bold>197</bold> circle – <italic><tp:taxon-name><tp:taxon-name-part taxon-name-part-type="genus" reg="Peplometus">Peplometus</tp:taxon-name-part> <tp:taxon-name-part taxon-name-part-type="species" reg="biscutellatus">biscutellatus</tp:taxon-name-part></tp:taxon-name></italic>, square – <italic><tp:taxon-name><tp:taxon-name-part taxon-name-part-type="genus" reg="Peplometus">P.</tp:taxon-name-part> <tp:taxon-name-part taxon-name-part-type="species" reg="chlorophthalmus">chlorophthalmus</tp:taxon-name-part></tp:taxon-name></italic><bold>198</bold> circle – <italic><tp:taxon-name><tp:taxon-name-part taxon-name-part-type="genus" reg="Peplometus">P.</tp:taxon-name-part> <tp:taxon-name-part taxon-name-part-type="species" reg="nimba">nimba</tp:taxon-name-part></tp:taxon-name></italic>, square – <italic><tp:taxon-name><tp:taxon-name-part taxon-name-part-type="genus" reg="Pachyballus">P.</tp:taxon-name-part> <tp:taxon-name-part taxon-name-part-type="species" reg="oyo">oyo</tp:taxon-name-part></tp:taxon-name></italic>, triangle – <italic><tp:taxon-name><tp:taxon-name-part taxon-name-part-type="genus" reg="Peplometus">P.</tp:taxon-name-part> <tp:taxon-name-part taxon-name-part-type="species" reg="congoensis">congoensis</tp:taxon-name-part></tp:taxon-name></italic>.</p></caption><graphic xmlns:xlink="http://www.w3.org/1999/xlink" xlink:href="zookeys-944-047-g036.jpg" position="float" orientation="portrait" xlink:type="simple" id="oo_427088.jpg"><uri content-type="original_file" xlink:type="simple">https://binary.pensoft.net/fig/427088</uri></graphic></fig></tp:treatment-sec><ref-list><ref id="B22"><mixed-citation xmlns:xlink="http://www.w3.org/1999/xlink" xlink:type="simple"><person-group><name name-style="western"><surname>Simon</surname><given-names>E</given-names></name></person-group> (<year>1887</year>) Etudes arachnologiques. 19e Mémoire. XXVII. Arachnides recueillis à Assinie (Afrique occidentale) par MM. Chaper et Alluaud. Annales de la Société Entomologique de France (6)7: 261–276.</mixed-citation></ref><ref id="B24"><mixed-citation xmlns:xlink="http://www.w3.org/1999/xlink" xlink:type="simple"><person-group><name name-style="western"><surname>Simon</surname><given-names>E</given-names></name></person-group> (<year>1901</year>) Histoire naturelle des araignées. Paris, t. 2, 381–668.</mixed-citation></ref><ref id="B3"><mixed-citation xmlns:xlink="http://www.w3.org/1999/xlink" xlink:type="simple"><person-group><name name-style="western"><surname>Berland</surname><given-names>L</given-names></name><name name-style="western"><surname>Millot</surname><given-names>J</given-names></name></person-group> (<year>1941</year>) <article-title>Les araignées de l’Afrique Occidentale Française I.-Les salticides. Mémoires du Muséum national d’Histoire naturelle de Paris (N.S.</article-title><source>)</source><volume>12</volume>: <fpage>297</fpage>–<lpage>423</lpage>.</mixed-citation></ref></ref-list></tp:taxon-treatment>
