# Supplementary material for: A revision of Pachyballus Simon, 1900 and Peplometus Simon, 1900 (Araneae, Salticidae, Ballini) with descriptions of new species
Source: Zookeys. 2020 Jun 30;944:47–98. doi: 10.3897/zookeys.944.49921 (PMC7340629; doi:10.3897/zookeys.944.49921)
Supplement: XML Treatment for Peplometus chlorophthalmus [file zookeys.944.49921-treatment13.xml]

<!DOCTYPE tp:taxon-treatment
  PUBLIC "-//TaxonX//DTD Taxonomic Treatment Publishing DTD v0 20100105//EN" "tax-treatment-NSO.dtd">
<tp:taxon-treatment xmlns:tp="http://www.plazi.org/taxpub"><tp:treatment-meta><kwd-group><label>Taxon classification</label><kwd><named-content xmlns:xlink="http://www.w3.org/1999/xlink" content-type="kingdom">Animalia</named-content></kwd><kwd><named-content xmlns:xlink="http://www.w3.org/1999/xlink" content-type="order">Araneae</named-content></kwd><kwd><named-content xmlns:xlink="http://www.w3.org/1999/xlink" content-type="family">Salticidae</named-content></kwd></kwd-group><mixed-citation publication-type="journal"><person-group><name><surname>Wesołowska</surname><given-names>Wanda</given-names></name><name><surname>Azarkina</surname><given-names>Galina N.</given-names></name><name><surname>Wiśniewski</surname><given-names>Konrad</given-names></name></person-group><article-title>A revision of <italic><tp:taxon-name><tp:taxon-name-part taxon-name-part-type="genus" reg="Pachyballus">Pachyballus</tp:taxon-name-part></tp:taxon-name></italic> Simon, 1900 and <italic><tp:taxon-name><tp:taxon-name-part taxon-name-part-type="genus" reg="Peplometus">Peplometus</tp:taxon-name-part></tp:taxon-name></italic> Simon, 1900 (<tp:taxon-name><tp:taxon-name-part taxon-name-part-type="order">Araneae</tp:taxon-name-part></tp:taxon-name>, <tp:taxon-name><tp:taxon-name-part taxon-name-part-type="family">Salticidae</tp:taxon-name-part></tp:taxon-name>, <tp:taxon-name><tp:taxon-name-part taxon-name-part-type="tribe">Ballini</tp:taxon-name-part></tp:taxon-name>) with descriptions of new species</article-title><source>Zookeys</source><day>30</day><month>6</month><year>2020</year><volume>944</volume><fpage>47</fpage><lpage>98</lpage><pub-id pub-id-type="doi">10.3897/zookeys.944.49921</pub-id></mixed-citation></tp:treatment-meta><tp:nomenclature><tp:taxon-name><object-id xmlns:xlink="http://www.w3.org/1999/xlink" content-type="arpha" xlink:type="simple">C5D685B8-71AB-5540-BB1E-9FFFFCFF1B38</object-id>
            <tp:taxon-name-part taxon-name-part-type="genus" reg="Peplometus">Peplometus</tp:taxon-name-part>
            <tp:taxon-name-part taxon-name-part-type="species" reg="chlorophthalmus">chlorophthalmus</tp:taxon-name-part>
          </tp:taxon-name><tp:taxon-authority>Simon, 1900</tp:taxon-authority><xref ref-type="fig" rid="F24">Figures 131</xref><xref ref-type="fig" rid="F24">, 132</xref><xref ref-type="fig" rid="F29">, 154–159</xref><xref ref-type="fig" rid="F30">, 160–165</xref><xref ref-type="fig" rid="F31">, 166–171</xref><xref ref-type="fig" rid="F36">, 197</xref><tp:nomenclature-citation-list><tp:nomenclature-citation><tp:taxon-name>
                <tp:taxon-name-part taxon-name-part-type="genus" reg="Peplometus">Peplometus</tp:taxon-name-part> <tp:taxon-name-part taxon-name-part-type="species" reg="chlorophthalmus">chlorophthalmus</tp:taxon-name-part></tp:taxon-name><comment><xref ref-type="bibr" rid="B23">Simon 1900</xref>: 399 (♂); 1901: 482, f. 566–569.</comment></tp:nomenclature-citation></tp:nomenclature-citation-list></tp:nomenclature><tp:treatment-sec sec-type="Holotype" id="SECID0EVWCI"><title>Holotype.</title><p>South Africa • ♂; Natal (eastern SA); C. M[artin] [leg.]; <named-content xmlns:xlink="http://www.w3.org/1999/xlink" content-type="dwc:institutional_code" xlink:type="simple">MNHN</named-content> 17 385; examined.</p></tp:treatment-sec><tp:treatment-sec sec-type="material" id="SECID0EAXCI"><title>Other material examined.</title><p>South Africa • 1♀ 5 imm.; together with the holotype. Congo D.R. • 1♂ 1♀ 1 subad. ♂; Bas Congo, Mayombe, Luki Forest Biosphere Reserve; <named-content xmlns:xlink="http://www.w3.org/1999/xlink" content-type="dwc:verbatimCoordinates" xlink:type="simple"><named-content content-type="geo-json" specific-use="{&#34;type&#34;:&#34;Point&#34;,&#34;coordinates&#34;:[13.166667,-5.666667]}" id="NCID0EJXCI" xlink:type="simple">5°40'S, 13°10'E</named-content></named-content>; 7.XI.2006; D. De Bakker and J.<tp:taxon-name><tp:taxon-name-part taxon-name-part-type="genus" reg="Pachyballus">P.</tp:taxon-name-part></tp:taxon-name> Michiels leg.; beating; <named-content xmlns:xlink="http://www.w3.org/1999/xlink" content-type="dwc:institutional_code" xlink:type="simple">MRAC</named-content> 221 505 • 1♀; the same data; 14.XI.2006; <named-content xmlns:xlink="http://www.w3.org/1999/xlink" content-type="dwc:institutional_code" xlink:type="simple">MRAC</named-content> 219 997 • 1♀; the same data; 8.XI.2006; <named-content xmlns:xlink="http://www.w3.org/1999/xlink" content-type="dwc:institutional_code" xlink:type="simple">MRAC</named-content> 219 944 • 2♀; the same data; 14.XI.2006 and 19.IX.2007; <named-content xmlns:xlink="http://www.w3.org/1999/xlink" content-type="dwc:institutional_code" xlink:type="simple">MRAC</named-content> 226 100 • 1♂ 1♀; the same locality; 24.IX.2007; old secondary rainforest, fogging; <named-content xmlns:xlink="http://www.w3.org/1999/xlink" content-type="dwc:institutional_code" xlink:type="simple">MRAC</named-content> 226 104 • 1♀; the same locality; 29.IX.2007; primary rainforest, fogging; <named-content xmlns:xlink="http://www.w3.org/1999/xlink" content-type="dwc:institutional_code" xlink:type="simple">MRAC</named-content> 226 110 • 2♀; the same data; 5.XI.2006; <named-content xmlns:xlink="http://www.w3.org/1999/xlink" content-type="dwc:institutional_code" xlink:type="simple">MRAC</named-content> 226 118 •1♀; the same data; 11.XI.2006; <named-content xmlns:xlink="http://www.w3.org/1999/xlink" content-type="dwc:institutional_code" xlink:type="simple">MRAC</named-content> 221 583 • 1♀; the same data;12.XI.2006; <named-content xmlns:xlink="http://www.w3.org/1999/xlink" content-type="dwc:institutional_code" xlink:type="simple">MRAC</named-content> 220 954.</p><fig id="F29" position="float" orientation="portrait"><object-id xmlns:xlink="http://www.w3.org/1999/xlink" content-type="doi" xlink:type="simple">10.3897/zookeys.944.49921.figures154-159</object-id><object-id xmlns:xlink="http://www.w3.org/1999/xlink" content-type="arpha" xlink:type="simple">E10FBFDD-1BDC-5224-BDA9-5AD3DAF822EC</object-id><label>Figures 154–159.</label><caption><p><italic><tp:taxon-name><tp:taxon-name-part taxon-name-part-type="genus" reg="Peplometus">Peplometus</tp:taxon-name-part> <tp:taxon-name-part taxon-name-part-type="species" reg="chlorophthalmus">chlorophthalmus</tp:taxon-name-part></tp:taxon-name></italic>, male <bold>154</bold> habitus, dorsal view <bold>155</bold> habitus, ventral view <bold>156</bold> habitus, lateral view <bold>157</bold> first leg, dorsal view <bold>158</bold> first leg, prolateral view <bold>159</bold> first leg, retrolateral view (specimen from Congo).</p></caption><graphic xmlns:xlink="http://www.w3.org/1999/xlink" xlink:href="zookeys-944-047-g029.jpg" position="float" orientation="portrait" xlink:type="simple" id="oo_427080.jpg"><uri content-type="original_file" xlink:type="simple">https://binary.pensoft.net/fig/427080</uri></graphic></fig></tp:treatment-sec><tp:treatment-sec sec-type="diagnosis" id="SECID0EF1CI"><title>Diagnosis.</title><p>The tibia of the leg I in male is strongly flattened dorsally (Figs <xref ref-type="fig" rid="F24">131</xref>, <xref ref-type="fig" rid="F29">158</xref>). The female is difficult to distinguish from <italic><tp:taxon-name><tp:taxon-name-part taxon-name-part-type="genus" reg="Peplometus">P.</tp:taxon-name-part> <tp:taxon-name-part taxon-name-part-type="species" reg="biscutellatus">biscutellatus</tp:taxon-name-part></tp:taxon-name></italic>, but it has a narrower abdomen (see Diagnosis of the latter species).</p></tp:treatment-sec><tp:treatment-sec sec-type="redescription" id="SECID0E51CI"><title>Redescription.</title><p><bold>Male.</bold> Measurements. Cephalothorax: length 1.0–1.5, width 1.1–1.3, height 0.5–0.6. Eye field: length 0.6–0.8, anterior width 1.0–1.2, posterior width 1.2–1.3. Abdomen: length 2.2–2.3, width 1.4–1.5.</p><p>General appearance as in Figs <xref ref-type="fig" rid="F29">154–156</xref>. Small spider with flattened body. Carapace dark brown to blackish, pitted. White bristles around anterior median eyes and between all eyes of first row. Clypeus low, black, with a few white hairs. Fang of chelicerae short, two small teeth on promargin, retromarginal tooth with four tips (Fig. <xref ref-type="fig" rid="F30">160</xref>). Sternum oval, dark brown. Abdomen narrow, covered with strongly sclerotised, pitted, dark integument. Venter with typical scuta (same as by <italic><tp:taxon-name><tp:taxon-name-part taxon-name-part-type="genus" reg="Peplometus">P.</tp:taxon-name-part> <tp:taxon-name-part taxon-name-part-type="species" reg="biscutellatus">biscutellatus</tp:taxon-name-part></tp:taxon-name></italic>). Legs yellowish with dark lines along femora and tibiae III and IV on prolateral surface. Legs I the stoutest, tip of prolateral side of femur with small patch, tibia strongly thickened, black with yellow line along dorsum and large light patch on retrolateral side, long flattened black setae ventrally (Figs <xref ref-type="fig" rid="F29">157</xref>, <xref ref-type="fig" rid="F29">159</xref>). Tibia I characteristic for having a large flattened part on dorsal side (Figs <xref ref-type="fig" rid="F24">131</xref>, <xref ref-type="fig" rid="F29">158</xref>). Pedipalp light, its structure as in Figs <xref ref-type="fig" rid="F30">161–164</xref>, embolic coil wide.</p><p><bold>Female.</bold> Measurements. Cephalothorax: length 1.0–1.4, width 1.1–1.3, height 0.5–0.6. Eye field: length 0.6–0.7, anterior width 1.0–1.2, posterior width 1.2–1.3. Abdomen: length 2.0–2.4, width 1.5–1.8.</p><fig id="F30" position="float" orientation="portrait"><object-id xmlns:xlink="http://www.w3.org/1999/xlink" content-type="doi" xlink:type="simple">10.3897/zookeys.944.49921.figures160-165</object-id><object-id xmlns:xlink="http://www.w3.org/1999/xlink" content-type="arpha" xlink:type="simple">CA79BFD8-DFAA-573E-8E33-E1B7F524CB0A</object-id><label>Figures 160–165.</label><caption><p><italic><tp:taxon-name><tp:taxon-name-part taxon-name-part-type="genus" reg="Peplometus">Peplometus</tp:taxon-name-part> <tp:taxon-name-part taxon-name-part-type="species" reg="chlorophthalmus">chlorophthalmus</tp:taxon-name-part></tp:taxon-name></italic><bold>160</bold> cheliceral dentition <bold>161, 163</bold> palpal organ, ventral view <bold>162, 164</bold> palpal organ, lateral view <bold>165</bold> immature specimen (<bold>160–162</bold> holotype <bold>163, 164</bold> specimen from Congo).</p></caption><graphic xmlns:xlink="http://www.w3.org/1999/xlink" xlink:href="zookeys-944-047-g030.jpg" position="float" orientation="portrait" xlink:type="simple" id="oo_427081.jpg"><uri content-type="original_file" xlink:type="simple">https://binary.pensoft.net/fig/427081</uri></graphic></fig><p>Similar to male, general appearance as in Figs <xref ref-type="fig" rid="F31">166</xref>, <xref ref-type="fig" rid="F31">167</xref>. White hairs at anterior eyes and on posterior carapace slope. Abdomen wider than in male, but relatively narrow, narrower than in <italic><tp:taxon-name><tp:taxon-name-part taxon-name-part-type="genus" reg="Peplometus">P.</tp:taxon-name-part> <tp:taxon-name-part taxon-name-part-type="species" reg="biscutellatus">biscutellatus</tp:taxon-name-part></tp:taxon-name></italic>. Legs darker than in male. Femora of I–III legs brown with yellow ventral surface, femora IV completely brown. Patellae IV with pro- and retrolateral brown stripes. First leg not larger, its tibia black with black long setae ventrally, in some specimens with narrow light streak along dorsum. Tibiae II with prolateral brown stripe, tibiae IV brown with thin yellow longitudinal stripes dorsally and ventrally. Other leg segments light yellow. Palps blackish. Epigyne as in Figs <xref ref-type="fig" rid="F31">168</xref>, <xref ref-type="fig" rid="F31">169</xref>, rectangular with shallow depression. Ventral structure of epigyne similar to other species, copulatory ducts long, weakly sclerotised in initial part, forming several loops (Figs <xref ref-type="fig" rid="F31">170</xref>, <xref ref-type="fig" rid="F31">171</xref>).</p><p><bold>Immature specimens.</bold> Abdomen not elongated, heart-shaped, with two oval scuta on dorsum, close to each other, not covering whole dorsum of abdomen (Fig. <xref ref-type="fig" rid="F30">165</xref>).</p></tp:treatment-sec><tp:treatment-sec sec-type="remarks" id="SECID0EE6CI"><title>Remarks.</title><p>The first description of the female is given here. Simon described only the male of <italic><tp:taxon-name><tp:taxon-name-part taxon-name-part-type="genus" reg="Peplometus">P.</tp:taxon-name-part> <tp:taxon-name-part taxon-name-part-type="species" reg="chlorophthalmus">chlorophthalmus</tp:taxon-name-part></tp:taxon-name></italic>, although the vial with a type specimen contains also an undescribed female and a few immature specimens. This material is however in a very poor condition.</p><p>Length of the apical part of embolus varies. It is very long in South African specimen, extending beyond the retrolateral edge of apical part of cymbium (Figs <xref ref-type="fig" rid="F30">161</xref>, <xref ref-type="fig" rid="F30">162</xref>), and short in specimen from Congo D. R. (Figs <xref ref-type="fig" rid="F30">163</xref>, <xref ref-type="fig" rid="F30">164</xref>).</p></tp:treatment-sec><tp:treatment-sec sec-type="distribution" id="SECID0EHADI"><title>Distribution.</title><p>Known from Congo and South Africa (Fig. <xref ref-type="fig" rid="F36">197</xref>).</p><fig id="F31" position="float" orientation="portrait"><object-id xmlns:xlink="http://www.w3.org/1999/xlink" content-type="doi" xlink:type="simple">10.3897/zookeys.944.49921.figures166-171</object-id><object-id xmlns:xlink="http://www.w3.org/1999/xlink" content-type="arpha" xlink:type="simple">A868FB7C-1FEE-59A8-875D-48C6C4D4DDF0</object-id><label>Figures 166–171.</label><caption><p><italic><tp:taxon-name><tp:taxon-name-part taxon-name-part-type="genus" reg="Peplometus">Peplometus</tp:taxon-name-part> <tp:taxon-name-part taxon-name-part-type="species" reg="chlorophthalmus">chlorophthalmus</tp:taxon-name-part></tp:taxon-name></italic>, female <bold>166</bold> habitus, dorsal view <bold>167</bold> habitus, ventral view <bold>168, 169</bold> epigyne <bold>170</bold> internal structure of epigyne, ventral view <bold>171</bold> internal structure of epigyne, dorsal view (<bold>171</bold> specimen from Natal, other specimens from Congo).</p></caption><graphic xmlns:xlink="http://www.w3.org/1999/xlink" xlink:href="zookeys-944-047-g031.jpg" position="float" orientation="portrait" xlink:type="simple" id="oo_427083.jpg"><uri content-type="original_file" xlink:type="simple">https://binary.pensoft.net/fig/427083</uri></graphic></fig></tp:treatment-sec><tp:treatment-sec><!--Section generated to contain objects referenced in tp:taxon-treatment.--><fig id="F24" position="float" orientation="portrait"><object-id xmlns:xlink="http://www.w3.org/1999/xlink" content-type="doi" xlink:type="simple">10.3897/zookeys.944.49921.figures129-135</object-id><object-id xmlns:xlink="http://www.w3.org/1999/xlink" content-type="arpha" xlink:type="simple">99EF08D3-5EEC-5FD1-AD79-7B1FA40675DA</object-id><label>Figures 129–135.</label><caption><p>First leg of male <bold>129</bold><italic><tp:taxon-name><tp:taxon-name-part taxon-name-part-type="genus" reg="Pachyballus">Pachyballus</tp:taxon-name-part> <tp:taxon-name-part taxon-name-part-type="species" reg="castaneus">castaneus</tp:taxon-name-part></tp:taxon-name></italic><bold>130</bold><italic><tp:taxon-name><tp:taxon-name-part taxon-name-part-type="genus" reg="Peplometus">Peplometus</tp:taxon-name-part> <tp:taxon-name-part taxon-name-part-type="species" reg="biscutellatus">biscutellatus</tp:taxon-name-part></tp:taxon-name></italic><bold>131, 132</bold><italic><tp:taxon-name><tp:taxon-name-part taxon-name-part-type="genus" reg="Peplometus">P.</tp:taxon-name-part> <tp:taxon-name-part taxon-name-part-type="species" reg="chlorophthalmus">chlorophthalmus</tp:taxon-name-part></tp:taxon-name></italic><bold>133</bold><italic><tp:taxon-name><tp:taxon-name-part taxon-name-part-type="genus" reg="Peplometus">P.</tp:taxon-name-part> <tp:taxon-name-part taxon-name-part-type="species" reg="congoensis">congoensis</tp:taxon-name-part></tp:taxon-name></italic><bold>134</bold><italic><tp:taxon-name><tp:taxon-name-part taxon-name-part-type="genus" reg="Pachyballus">P.</tp:taxon-name-part> <tp:taxon-name-part taxon-name-part-type="species" reg="oyo">oyo</tp:taxon-name-part></tp:taxon-name></italic><bold>135</bold><italic><tp:taxon-name><tp:taxon-name-part taxon-name-part-type="genus" reg="Peplometus">P.</tp:taxon-name-part> <tp:taxon-name-part taxon-name-part-type="species" reg="nimba">nimba</tp:taxon-name-part></tp:taxon-name></italic><bold>132</bold> retrolateral view, others prolateral view.</p></caption><graphic xmlns:xlink="http://www.w3.org/1999/xlink" xlink:href="zookeys-944-047-g024.jpg" position="float" orientation="portrait" xlink:type="simple" id="oo_427075.jpg"><uri content-type="original_file" xlink:type="simple">https://binary.pensoft.net/fig/427075</uri></graphic></fig><fig id="F36" position="float" orientation="portrait"><object-id xmlns:xlink="http://www.w3.org/1999/xlink" content-type="doi" xlink:type="simple">10.3897/zookeys.944.49921.figures193-198</object-id><object-id xmlns:xlink="http://www.w3.org/1999/xlink" content-type="arpha" xlink:type="simple">A978F81A-BDE7-5D2B-B42B-9D0311F78341</object-id><label>Figures 193–198.</label><caption><p>Distribution maps of <italic><tp:taxon-name><tp:taxon-name-part taxon-name-part-type="genus" reg="Pachyballus">Pachyballus</tp:taxon-name-part></tp:taxon-name></italic> and <italic><tp:taxon-name><tp:taxon-name-part taxon-name-part-type="genus" reg="Peplometus">Peplometus</tp:taxon-name-part></tp:taxon-name></italic> species. <bold>193</bold> circle – <italic><tp:taxon-name><tp:taxon-name-part taxon-name-part-type="genus" reg="Pachyballus">Pachyballus</tp:taxon-name-part> <tp:taxon-name-part taxon-name-part-type="species" reg="caelestis">caelestis</tp:taxon-name-part></tp:taxon-name></italic>, square – <italic><tp:taxon-name><tp:taxon-name-part taxon-name-part-type="genus" reg="Pachyballus">P.</tp:taxon-name-part> <tp:taxon-name-part taxon-name-part-type="species" reg="castaneus">castaneus</tp:taxon-name-part></tp:taxon-name></italic>, triangle – <italic><tp:taxon-name><tp:taxon-name-part taxon-name-part-type="genus" reg="Pachyballus">P.</tp:taxon-name-part> <tp:taxon-name-part taxon-name-part-type="species" reg="variegatus">variegatus</tp:taxon-name-part></tp:taxon-name></italic><bold>194</bold><italic><tp:taxon-name><tp:taxon-name-part taxon-name-part-type="genus" reg="Pachyballus">P.</tp:taxon-name-part> <tp:taxon-name-part taxon-name-part-type="species" reg="flavipes">flavipes</tp:taxon-name-part></tp:taxon-name></italic><bold>195</bold> circle – <italic><tp:taxon-name><tp:taxon-name-part taxon-name-part-type="genus" reg="Pachyballus">P.</tp:taxon-name-part> <tp:taxon-name-part taxon-name-part-type="species" reg="miniscutulus">miniscutulus</tp:taxon-name-part></tp:taxon-name></italic>, square – <italic><tp:taxon-name><tp:taxon-name-part taxon-name-part-type="genus" reg="Pachyballus">P.</tp:taxon-name-part> <tp:taxon-name-part taxon-name-part-type="species" reg="mombasensis">mombasensis</tp:taxon-name-part></tp:taxon-name></italic>, triangle – <italic><tp:taxon-name><tp:taxon-name-part taxon-name-part-type="genus" reg="Pachyballus">P.</tp:taxon-name-part> <tp:taxon-name-part taxon-name-part-type="species" reg="ornatus">ornatus</tp:taxon-name-part></tp:taxon-name></italic><bold>196</bold><italic><tp:taxon-name><tp:taxon-name-part taxon-name-part-type="genus" reg="Pachyballus">P.</tp:taxon-name-part> <tp:taxon-name-part taxon-name-part-type="species" reg="transversus">transversus</tp:taxon-name-part></tp:taxon-name></italic><bold>197</bold> circle – <italic><tp:taxon-name><tp:taxon-name-part taxon-name-part-type="genus" reg="Peplometus">Peplometus</tp:taxon-name-part> <tp:taxon-name-part taxon-name-part-type="species" reg="biscutellatus">biscutellatus</tp:taxon-name-part></tp:taxon-name></italic>, square – <italic><tp:taxon-name><tp:taxon-name-part taxon-name-part-type="genus" reg="Peplometus">P.</tp:taxon-name-part> <tp:taxon-name-part taxon-name-part-type="species" reg="chlorophthalmus">chlorophthalmus</tp:taxon-name-part></tp:taxon-name></italic><bold>198</bold> circle – <italic><tp:taxon-name><tp:taxon-name-part taxon-name-part-type="genus" reg="Peplometus">P.</tp:taxon-name-part> <tp:taxon-name-part taxon-name-part-type="species" reg="nimba">nimba</tp:taxon-name-part></tp:taxon-name></italic>, square – <italic><tp:taxon-name><tp:taxon-name-part taxon-name-part-type="genus" reg="Pachyballus">P.</tp:taxon-name-part> <tp:taxon-name-part taxon-name-part-type="species" reg="oyo">oyo</tp:taxon-name-part></tp:taxon-name></italic>, triangle – <italic><tp:taxon-name><tp:taxon-name-part taxon-name-part-type="genus" reg="Peplometus">P.</tp:taxon-name-part> <tp:taxon-name-part taxon-name-part-type="species" reg="congoensis">congoensis</tp:taxon-name-part></tp:taxon-name></italic>.</p></caption><graphic xmlns:xlink="http://www.w3.org/1999/xlink" xlink:href="zookeys-944-047-g036.jpg" position="float" orientation="portrait" xlink:type="simple" id="oo_427088.jpg"><uri content-type="original_file" xlink:type="simple">https://binary.pensoft.net/fig/427088</uri></graphic></fig></tp:treatment-sec><ref-list><ref id="B23"><mixed-citation xmlns:xlink="http://www.w3.org/1999/xlink" xlink:type="simple"><person-group><name name-style="western"><surname>Simon</surname><given-names>E</given-names></name></person-group> (<year>1900</year>) <article-title>Descriptions d’arachnides nouveaux de la famille des <tp:taxon-name><tp:taxon-name-part taxon-name-part-type="family">Attidae</tp:taxon-name-part></tp:taxon-name>.</article-title><source>Annales de la Société Entomologique de Belgique</source><volume>44</volume>: <fpage>381</fpage>–<lpage>407</lpage>.</mixed-citation></ref></ref-list></tp:taxon-treatment>
