# Supplementary material for: A revision of Pachyballus Simon, 1900 and Peplometus Simon, 1900 (Araneae, Salticidae, Ballini) with descriptions of new species
Source: Zookeys. 2020 Jun 30;944:47–98. doi: 10.3897/zookeys.944.49921 (PMC7340629; doi:10.3897/zookeys.944.49921)
Supplement: XML Treatment for Peplometus congoensis [file zookeys.944.49921-treatment14.xml]

<!DOCTYPE tp:taxon-treatment
  PUBLIC "-//TaxonX//DTD Taxonomic Treatment Publishing DTD v0 20100105//EN" "tax-treatment-NSO.dtd">
<tp:taxon-treatment xmlns:tp="http://www.plazi.org/taxpub"><tp:treatment-meta><kwd-group><label>Taxon classification</label><kwd><named-content xmlns:xlink="http://www.w3.org/1999/xlink" content-type="kingdom">Animalia</named-content></kwd><kwd><named-content xmlns:xlink="http://www.w3.org/1999/xlink" content-type="order">Araneae</named-content></kwd><kwd><named-content xmlns:xlink="http://www.w3.org/1999/xlink" content-type="family">Salticidae</named-content></kwd></kwd-group><mixed-citation publication-type="journal"><person-group><name><surname>Wesołowska</surname><given-names>Wanda</given-names></name><name><surname>Azarkina</surname><given-names>Galina N.</given-names></name><name><surname>Wiśniewski</surname><given-names>Konrad</given-names></name></person-group><article-title>A revision of <italic><tp:taxon-name><tp:taxon-name-part taxon-name-part-type="genus" reg="Pachyballus">Pachyballus</tp:taxon-name-part></tp:taxon-name></italic> Simon, 1900 and <italic><tp:taxon-name><tp:taxon-name-part taxon-name-part-type="genus" reg="Peplometus">Peplometus</tp:taxon-name-part></tp:taxon-name></italic> Simon, 1900 (<tp:taxon-name><tp:taxon-name-part taxon-name-part-type="order">Araneae</tp:taxon-name-part></tp:taxon-name>, <tp:taxon-name><tp:taxon-name-part taxon-name-part-type="family">Salticidae</tp:taxon-name-part></tp:taxon-name>, <tp:taxon-name><tp:taxon-name-part taxon-name-part-type="tribe">Ballini</tp:taxon-name-part></tp:taxon-name>) with descriptions of new species</article-title><source>Zookeys</source><day>30</day><month>6</month><year>2020</year><volume>944</volume><fpage>47</fpage><lpage>98</lpage><pub-id pub-id-type="doi">10.3897/zookeys.944.49921</pub-id></mixed-citation></tp:treatment-meta><tp:nomenclature><tp:taxon-name><object-id xmlns:xlink="http://www.w3.org/1999/xlink" content-type="arpha" xlink:type="simple">E6B3FE65-FF22-584A-9099-C6A292E81642</object-id>
            <tp:taxon-name-part taxon-name-part-type="genus" reg="Peplometus">Peplometus</tp:taxon-name-part>
            <tp:taxon-name-part taxon-name-part-type="species" reg="congoensis">congoensis</tp:taxon-name-part>
            <object-id xmlns:xlink="http://www.w3.org/1999/xlink" content-type="zoobank" xlink:type="simple">http://zoobank.org/41E2658D-9A97-49CA-923F-E8A3935F9795</object-id>
          </tp:taxon-name><tp:taxon-status xmlns:xlink="http://www.w3.org/1999/xlink" xlink:type="simple">sp. nov.</tp:taxon-status><xref ref-type="fig" rid="F24">Figures 133</xref><xref ref-type="fig" rid="F32">, 172–176</xref><xref ref-type="fig" rid="F33">, 177–183</xref><xref ref-type="fig" rid="F36">, 198</xref></tp:nomenclature><tp:treatment-sec sec-type="Holotype" id="SECID0ENDDI"><title>Holotype.</title><p>Congo • ♂; Brazzaville, ORSTOM Park; <named-content xmlns:xlink="http://www.w3.org/1999/xlink" content-type="dwc:verbatimCoordinates" xlink:type="simple"><named-content content-type="geo-json" specific-use="{&#34;type&#34;:&#34;Point&#34;,&#34;coordinates&#34;:[15.283333,-4.266667]}" id="NCID0EWDDI" xlink:type="simple">4°16'S, 15°17'E</named-content></named-content>; 19.X.1963; J. Balogh and A. Zicsi leg.; <named-content xmlns:xlink="http://www.w3.org/1999/xlink" content-type="dwc:institutional_code" xlink:type="simple">HNHM</named-content>.</p></tp:treatment-sec><tp:treatment-sec sec-type="Paratypes" id="SECID0EAEDI"><title>Paratypes.</title><p>Congo • 1♀; together with the holotype. Congo D.R. • 1♀; Mayombe, Bas Congo, Luki Forest Reserve; <named-content xmlns:xlink="http://www.w3.org/1999/xlink" content-type="dwc:verbatimCoordinates" xlink:type="simple"><named-content content-type="geo-json" specific-use="{&#34;type&#34;:&#34;Point&#34;,&#34;coordinates&#34;:[13.083333,-5.616667]}" id="NCID0EJEDI" xlink:type="simple">5°37'S, 13°05'E</named-content></named-content>; 28.IX.2007; D. De Bakker and J.<tp:taxon-name><tp:taxon-name-part taxon-name-part-type="genus" reg="Pachyballus">P.</tp:taxon-name-part></tp:taxon-name> Michiel leg.; primary rainforest, canopy fogging; <named-content xmlns:xlink="http://www.w3.org/1999/xlink" content-type="dwc:institutional_code" xlink:type="simple">MRAC</named-content> 226 108.</p></tp:treatment-sec><tp:treatment-sec sec-type="diagnosis" id="SECID0EZEDI"><title>Diagnosis.</title><p>The most characteristic feature of this species is colouration and shape of the first pair of legs. Tibia I in male is totally black, it is not flattened (Fig. <xref ref-type="fig" rid="F32">172</xref>), whereas in congeners tibia is flattened dorsally or laterally and has a light streak or patch. Tibia I of the female is light retrolaterally, with large dark patch at its basis (Figs <xref ref-type="fig" rid="F33">179</xref>, <xref ref-type="fig" rid="F33">180</xref>). The abdomen of female is narrow, similar as in male, while females of other species have abdomen wider than males.</p></tp:treatment-sec><tp:treatment-sec sec-type="etymology" id="SECID0ELFDI"><title>Etymology.</title><p>The species is named after its <italic>terra typica</italic> (Congo).</p><fig id="F32" position="float" orientation="portrait"><object-id xmlns:xlink="http://www.w3.org/1999/xlink" content-type="doi" xlink:type="simple">10.3897/zookeys.944.49921.figures172-176</object-id><object-id xmlns:xlink="http://www.w3.org/1999/xlink" content-type="arpha" xlink:type="simple">AE92CE93-10DD-5010-BB07-2D5A84B6415C</object-id><label>Figures 172–176.</label><caption><p><italic><tp:taxon-name><tp:taxon-name-part taxon-name-part-type="genus" reg="Peplometus">Peplometus</tp:taxon-name-part> <tp:taxon-name-part taxon-name-part-type="species" reg="congoensis">congoensis</tp:taxon-name-part></tp:taxon-name></italic> sp. nov. <bold>172</bold> male, holotype, habitus, dorsal view <bold>173</bold> male, habitus, ventral view <bold>174</bold> female, habitus, dorsal view <bold>175</bold> female, habitus, ventral view <bold>176</bold> female, habitus, lateral view.</p></caption><graphic xmlns:xlink="http://www.w3.org/1999/xlink" xlink:href="zookeys-944-047-g032.jpg" position="float" orientation="portrait" xlink:type="simple" id="oo_427084.jpg"><uri content-type="original_file" xlink:type="simple">https://binary.pensoft.net/fig/427084</uri></graphic></fig></tp:treatment-sec><tp:treatment-sec sec-type="description" id="SECID0EVGDI"><title>Description.</title><p><bold>Male.</bold> Measurements. Cephalothorax: length 1.7, width 1.8, height 0.6. Eye field: length 0.9, anterior width 1.3, posterior width 1.7. Abdomen: length 3.0, width 2.2.</p><p>General appearance as in Figs <xref ref-type="fig" rid="F32">172</xref>, <xref ref-type="fig" rid="F32">173</xref>. Body flattened, integument strongly sclerotised and clearly pitted. Carapace trapezoid, widest posteriorly, dark brown, black around eyes, a few bristles at eyes of first row. Chelicera with two small teeth on promargin and four-tip retromarginal tooth. Mouth parts and sternum light brown. Abdomen elongated, only slightly wider than carapace, venter also covered by scuta, posterior scutum large (Fig. <xref ref-type="fig" rid="F32">173</xref>). Legs I stout, brown, lateral side of femur slightly darker, tip of patella dark, tibia strongly thickened, black, with long dense black feather-shaped setae ventrally (Figs <xref ref-type="fig" rid="F24">133</xref>, <xref ref-type="fig" rid="F32">172</xref>). Other legs yellowish brown, with distal small dark brown patches on patellae and tibiae II–III and proximal brown rings on patellae, tibiae and metatarsi IV, femora IV brown. Palpal organ as in Figs <xref ref-type="fig" rid="F33">177</xref>, <xref ref-type="fig" rid="F33">178</xref>, apical part of embolus long.</p><p><bold>Female.</bold> Measurements. Cephalothorax: length 1.2–1.3, width 1.1–1.3, height 0.4–0.5. Eye field: length 0.7, anterior width 1.0–1.1, posterior width 1.1–1.3. Abdomen: length 2.6–3.0, width 1.8–1.9.</p><p>General appearance as in Figs <xref ref-type="fig" rid="F32">174–176</xref>. Carapace rounded, brown to black, strongly sclerotised and clearly pitted, eye field on half of its length. Some dark bristles at eyes of first row. Chelicerae yellowish brown, with short fang, two small teeth on promargin and three-tip tooth on retromargin. Mouth parts creamy. Sternum oval, blackish. Abdomen relatively narrow, elongated, widest anteriorly, anterior edge almost straight. Dorsum of abdomen totally covered by very strongly sclerotised, pitted, black scutum, turned back on its margin. Abdomen ventrally with hard scuta; anterior scutum narrow along anterior margin of abdomen, extending backwards, posterior scutum large, trapezoid. Numerous bumps on sides of abdomen venter (Fig. <xref ref-type="fig" rid="F32">175</xref>). Spinnerets dark. Legs generally light, creamy with blackish stains. Legs I the biggest (not so markedly as in males); femora with black patch distally on prolateral side, tibia thickened, prolaterally black, basal half of retrolateral part black (Figs <xref ref-type="fig" rid="F33">179</xref>, <xref ref-type="fig" rid="F33">180</xref>). Dense long black setae on ventral side of tibia, two pairs of ventral spines. Dark line along dorsum of femora IV. Palps blackish. Epigyne large, rectangular, with small depression divided by median ridge, hardly visible horizontal crevices laterally (Fig. <xref ref-type="fig" rid="F33">181</xref>). Internal structure as in Figs <xref ref-type="fig" rid="F33">182</xref>, <xref ref-type="fig" rid="F33">183</xref>.</p></tp:treatment-sec><tp:treatment-sec sec-type="distribution" id="SECID0E4IDI"><title>Distribution.</title><p>Known only from Congo and DR Congo (Fig. <xref ref-type="fig" rid="F36">198</xref>).</p><fig id="F33" position="float" orientation="portrait"><object-id xmlns:xlink="http://www.w3.org/1999/xlink" content-type="doi" xlink:type="simple">10.3897/zookeys.944.49921.figures177-183</object-id><object-id xmlns:xlink="http://www.w3.org/1999/xlink" content-type="arpha" xlink:type="simple">D5DD58AA-643A-56C9-A372-613658FB2F15</object-id><label>Figures 177–183.</label><caption><p><italic><tp:taxon-name><tp:taxon-name-part taxon-name-part-type="genus" reg="Peplometus">Peplometus</tp:taxon-name-part> <tp:taxon-name-part taxon-name-part-type="species" reg="congoensis">congoensis</tp:taxon-name-part></tp:taxon-name></italic> sp. nov. <bold>177</bold> palpal organ, ventral view <bold>178</bold> palpal organ, lateral view <bold>179</bold> first leg of female, prolateral view <bold>180</bold> first leg of female, retolateral view <bold>181</bold> epigyne <bold>182</bold> internal structure of epigyne, ventral view <bold>183</bold> internal structure of epigyne, dorsal view.</p></caption><graphic xmlns:xlink="http://www.w3.org/1999/xlink" xlink:href="zookeys-944-047-g033.jpg" position="float" orientation="portrait" xlink:type="simple" id="oo_427085.jpg"><uri content-type="original_file" xlink:type="simple">https://binary.pensoft.net/fig/427085</uri></graphic></fig></tp:treatment-sec><tp:treatment-sec><!--Section generated to contain objects referenced in tp:taxon-treatment.--><fig id="F24" position="float" orientation="portrait"><object-id xmlns:xlink="http://www.w3.org/1999/xlink" content-type="doi" xlink:type="simple">10.3897/zookeys.944.49921.figures129-135</object-id><object-id xmlns:xlink="http://www.w3.org/1999/xlink" content-type="arpha" xlink:type="simple">99EF08D3-5EEC-5FD1-AD79-7B1FA40675DA</object-id><label>Figures 129–135.</label><caption><p>First leg of male <bold>129</bold><italic><tp:taxon-name><tp:taxon-name-part taxon-name-part-type="genus" reg="Pachyballus">Pachyballus</tp:taxon-name-part> <tp:taxon-name-part taxon-name-part-type="species" reg="castaneus">castaneus</tp:taxon-name-part></tp:taxon-name></italic><bold>130</bold><italic><tp:taxon-name><tp:taxon-name-part taxon-name-part-type="genus" reg="Peplometus">Peplometus</tp:taxon-name-part> <tp:taxon-name-part taxon-name-part-type="species" reg="biscutellatus">biscutellatus</tp:taxon-name-part></tp:taxon-name></italic><bold>131, 132</bold><italic><tp:taxon-name><tp:taxon-name-part taxon-name-part-type="genus" reg="Peplometus">P.</tp:taxon-name-part> <tp:taxon-name-part taxon-name-part-type="species" reg="chlorophthalmus">chlorophthalmus</tp:taxon-name-part></tp:taxon-name></italic><bold>133</bold><italic><tp:taxon-name><tp:taxon-name-part taxon-name-part-type="genus" reg="Peplometus">P.</tp:taxon-name-part> <tp:taxon-name-part taxon-name-part-type="species" reg="congoensis">congoensis</tp:taxon-name-part></tp:taxon-name></italic><bold>134</bold><italic><tp:taxon-name><tp:taxon-name-part taxon-name-part-type="genus" reg="Pachyballus">P.</tp:taxon-name-part> <tp:taxon-name-part taxon-name-part-type="species" reg="oyo">oyo</tp:taxon-name-part></tp:taxon-name></italic><bold>135</bold><italic><tp:taxon-name><tp:taxon-name-part taxon-name-part-type="genus" reg="Peplometus">P.</tp:taxon-name-part> <tp:taxon-name-part taxon-name-part-type="species" reg="nimba">nimba</tp:taxon-name-part></tp:taxon-name></italic><bold>132</bold> retrolateral view, others prolateral view.</p></caption><graphic xmlns:xlink="http://www.w3.org/1999/xlink" xlink:href="zookeys-944-047-g024.jpg" position="float" orientation="portrait" xlink:type="simple" id="oo_427075.jpg"><uri content-type="original_file" xlink:type="simple">https://binary.pensoft.net/fig/427075</uri></graphic></fig><fig id="F36" position="float" orientation="portrait"><object-id xmlns:xlink="http://www.w3.org/1999/xlink" content-type="doi" xlink:type="simple">10.3897/zookeys.944.49921.figures193-198</object-id><object-id xmlns:xlink="http://www.w3.org/1999/xlink" content-type="arpha" xlink:type="simple">A978F81A-BDE7-5D2B-B42B-9D0311F78341</object-id><label>Figures 193–198.</label><caption><p>Distribution maps of <italic><tp:taxon-name><tp:taxon-name-part taxon-name-part-type="genus" reg="Pachyballus">Pachyballus</tp:taxon-name-part></tp:taxon-name></italic> and <italic><tp:taxon-name><tp:taxon-name-part taxon-name-part-type="genus" reg="Peplometus">Peplometus</tp:taxon-name-part></tp:taxon-name></italic> species. <bold>193</bold> circle – <italic><tp:taxon-name><tp:taxon-name-part taxon-name-part-type="genus" reg="Pachyballus">Pachyballus</tp:taxon-name-part> <tp:taxon-name-part taxon-name-part-type="species" reg="caelestis">caelestis</tp:taxon-name-part></tp:taxon-name></italic>, square – <italic><tp:taxon-name><tp:taxon-name-part taxon-name-part-type="genus" reg="Pachyballus">P.</tp:taxon-name-part> <tp:taxon-name-part taxon-name-part-type="species" reg="castaneus">castaneus</tp:taxon-name-part></tp:taxon-name></italic>, triangle – <italic><tp:taxon-name><tp:taxon-name-part taxon-name-part-type="genus" reg="Pachyballus">P.</tp:taxon-name-part> <tp:taxon-name-part taxon-name-part-type="species" reg="variegatus">variegatus</tp:taxon-name-part></tp:taxon-name></italic><bold>194</bold><italic><tp:taxon-name><tp:taxon-name-part taxon-name-part-type="genus" reg="Pachyballus">P.</tp:taxon-name-part> <tp:taxon-name-part taxon-name-part-type="species" reg="flavipes">flavipes</tp:taxon-name-part></tp:taxon-name></italic><bold>195</bold> circle – <italic><tp:taxon-name><tp:taxon-name-part taxon-name-part-type="genus" reg="Pachyballus">P.</tp:taxon-name-part> <tp:taxon-name-part taxon-name-part-type="species" reg="miniscutulus">miniscutulus</tp:taxon-name-part></tp:taxon-name></italic>, square – <italic><tp:taxon-name><tp:taxon-name-part taxon-name-part-type="genus" reg="Pachyballus">P.</tp:taxon-name-part> <tp:taxon-name-part taxon-name-part-type="species" reg="mombasensis">mombasensis</tp:taxon-name-part></tp:taxon-name></italic>, triangle – <italic><tp:taxon-name><tp:taxon-name-part taxon-name-part-type="genus" reg="Pachyballus">P.</tp:taxon-name-part> <tp:taxon-name-part taxon-name-part-type="species" reg="ornatus">ornatus</tp:taxon-name-part></tp:taxon-name></italic><bold>196</bold><italic><tp:taxon-name><tp:taxon-name-part taxon-name-part-type="genus" reg="Pachyballus">P.</tp:taxon-name-part> <tp:taxon-name-part taxon-name-part-type="species" reg="transversus">transversus</tp:taxon-name-part></tp:taxon-name></italic><bold>197</bold> circle – <italic><tp:taxon-name><tp:taxon-name-part taxon-name-part-type="genus" reg="Peplometus">Peplometus</tp:taxon-name-part> <tp:taxon-name-part taxon-name-part-type="species" reg="biscutellatus">biscutellatus</tp:taxon-name-part></tp:taxon-name></italic>, square – <italic><tp:taxon-name><tp:taxon-name-part taxon-name-part-type="genus" reg="Peplometus">P.</tp:taxon-name-part> <tp:taxon-name-part taxon-name-part-type="species" reg="chlorophthalmus">chlorophthalmus</tp:taxon-name-part></tp:taxon-name></italic><bold>198</bold> circle – <italic><tp:taxon-name><tp:taxon-name-part taxon-name-part-type="genus" reg="Peplometus">P.</tp:taxon-name-part> <tp:taxon-name-part taxon-name-part-type="species" reg="nimba">nimba</tp:taxon-name-part></tp:taxon-name></italic>, square – <italic><tp:taxon-name><tp:taxon-name-part taxon-name-part-type="genus" reg="Pachyballus">P.</tp:taxon-name-part> <tp:taxon-name-part taxon-name-part-type="species" reg="oyo">oyo</tp:taxon-name-part></tp:taxon-name></italic>, triangle – <italic><tp:taxon-name><tp:taxon-name-part taxon-name-part-type="genus" reg="Peplometus">P.</tp:taxon-name-part> <tp:taxon-name-part taxon-name-part-type="species" reg="congoensis">congoensis</tp:taxon-name-part></tp:taxon-name></italic>.</p></caption><graphic xmlns:xlink="http://www.w3.org/1999/xlink" xlink:href="zookeys-944-047-g036.jpg" position="float" orientation="portrait" xlink:type="simple" id="oo_427088.jpg"><uri content-type="original_file" xlink:type="simple">https://binary.pensoft.net/fig/427088</uri></graphic></fig></tp:treatment-sec></tp:taxon-treatment>
