# Supplementary material for: A revision of Pachyballus Simon, 1900 and Peplometus Simon, 1900 (Araneae, Salticidae, Ballini) with descriptions of new species
Source: Zookeys. 2020 Jun 30;944:47–98. doi: 10.3897/zookeys.944.49921 (PMC7340629; doi:10.3897/zookeys.944.49921)
Supplement: XML Treatment for Peplometus nimba [file zookeys.944.49921-treatment15.xml]

<!DOCTYPE tp:taxon-treatment
  PUBLIC "-//TaxonX//DTD Taxonomic Treatment Publishing DTD v0 20100105//EN" "tax-treatment-NSO.dtd">
<tp:taxon-treatment xmlns:tp="http://www.plazi.org/taxpub"><tp:treatment-meta><kwd-group><label>Taxon classification</label><kwd><named-content xmlns:xlink="http://www.w3.org/1999/xlink" content-type="kingdom">Animalia</named-content></kwd><kwd><named-content xmlns:xlink="http://www.w3.org/1999/xlink" content-type="order">Araneae</named-content></kwd><kwd><named-content xmlns:xlink="http://www.w3.org/1999/xlink" content-type="family">Salticidae</named-content></kwd></kwd-group><mixed-citation publication-type="journal"><person-group><name><surname>Wesołowska</surname><given-names>Wanda</given-names></name><name><surname>Azarkina</surname><given-names>Galina N.</given-names></name><name><surname>Wiśniewski</surname><given-names>Konrad</given-names></name></person-group><article-title>A revision of <italic><tp:taxon-name><tp:taxon-name-part taxon-name-part-type="genus" reg="Pachyballus">Pachyballus</tp:taxon-name-part></tp:taxon-name></italic> Simon, 1900 and <italic><tp:taxon-name><tp:taxon-name-part taxon-name-part-type="genus" reg="Peplometus">Peplometus</tp:taxon-name-part></tp:taxon-name></italic> Simon, 1900 (<tp:taxon-name><tp:taxon-name-part taxon-name-part-type="order">Araneae</tp:taxon-name-part></tp:taxon-name>, <tp:taxon-name><tp:taxon-name-part taxon-name-part-type="family">Salticidae</tp:taxon-name-part></tp:taxon-name>, <tp:taxon-name><tp:taxon-name-part taxon-name-part-type="tribe">Ballini</tp:taxon-name-part></tp:taxon-name>) with descriptions of new species</article-title><source>Zookeys</source><day>30</day><month>6</month><year>2020</year><volume>944</volume><fpage>47</fpage><lpage>98</lpage><pub-id pub-id-type="doi">10.3897/zookeys.944.49921</pub-id></mixed-citation></tp:treatment-meta><tp:nomenclature><tp:taxon-name><object-id xmlns:xlink="http://www.w3.org/1999/xlink" content-type="arpha" xlink:type="simple">6680F74F-B260-5D35-A44A-4DA95706147B</object-id>
            <tp:taxon-name-part taxon-name-part-type="genus" reg="Peplometus">Peplometus</tp:taxon-name-part>
            <tp:taxon-name-part taxon-name-part-type="species" reg="nimba">nimba</tp:taxon-name-part>
            <object-id xmlns:xlink="http://www.w3.org/1999/xlink" content-type="zoobank" xlink:type="simple">http://zoobank.org/30CA27D6-8CC9-4960-B63C-9517D696F20A</object-id>
          </tp:taxon-name><tp:taxon-status xmlns:xlink="http://www.w3.org/1999/xlink" xlink:type="simple">sp. nov.</tp:taxon-status><xref ref-type="fig" rid="F24">Figures 135</xref><xref ref-type="fig" rid="F34">, 184–188</xref><xref ref-type="fig" rid="F36">, 198</xref></tp:nomenclature><tp:treatment-sec sec-type="Holotype" id="SECID0EBMDI"><title>Holotype.</title><p>Guinea • ♂; Nimba Mts, Nion; <named-content xmlns:xlink="http://www.w3.org/1999/xlink" content-type="dwc:verbatimCoordinates" xlink:type="simple"><named-content content-type="geo-json" specific-use="{&#34;type&#34;:&#34;Point&#34;,&#34;coordinates&#34;:[-8.466667,7.600000]}" id="NCID0EKMDI" xlink:type="simple">7°36'N, 8°28'W</named-content></named-content>; 16.VI.1942; M. Lamotte leg.; <abbrev xmlns:xlink="http://www.w3.org/1999/xlink" content-type="institution" xlink:title="British Museum (Natural History) London, United Kingdom" id="ABBRID0EPMDI" xlink:type="simple">BMNH</abbrev>.</p></tp:treatment-sec><tp:treatment-sec sec-type="diagnosis" id="SECID0EUMDI"><title>Diagnosis.</title><p>Male of this species is very similar to that of <italic><tp:taxon-name><tp:taxon-name-part taxon-name-part-type="genus" reg="Pachyballus">Pachyballus</tp:taxon-name-part> <tp:taxon-name-part taxon-name-part-type="species" reg="oyo">oyo</tp:taxon-name-part></tp:taxon-name></italic>, it can be distinguished by the lack of a conspicuous, sharp process on tibia I, which is very characteristic for the latter species (compare Fig. <xref ref-type="fig" rid="F24">135</xref> with Fig. <xref ref-type="fig" rid="F24">134</xref>). In <italic><tp:taxon-name><tp:taxon-name-part taxon-name-part-type="genus" reg="Peplometus">P.</tp:taxon-name-part> <tp:taxon-name-part taxon-name-part-type="species" reg="nimba">nimba</tp:taxon-name-part></tp:taxon-name></italic> metatarsus and tibia of leg I are of equal length, while in <italic><tp:taxon-name><tp:taxon-name-part taxon-name-part-type="genus" reg="Pachyballus">P.</tp:taxon-name-part> <tp:taxon-name-part taxon-name-part-type="species" reg="oyo">oyo</tp:taxon-name-part></tp:taxon-name></italic> metatarsus I is clearly shorter, about half of tibia I length.</p></tp:treatment-sec><tp:treatment-sec sec-type="etymology" id="SECID0EDODI"><title>Etymology.</title><p>The specific name is a noun in apposition referring to the Nimba Mts, type locality of this species.</p></tp:treatment-sec><tp:treatment-sec sec-type="description" id="SECID0EIODI"><title>Description.</title><p><bold>Male.</bold> Measurements. Cephalothorax: length 1.4, width1.2, height 0.5. Eye field: length 0.7, anterior width 1.1, posterior width 1.2. Abdomen: length 2.0, width 1.4.</p><p>General appearance as in Fig. <xref ref-type="fig" rid="F34">184</xref>. Body very flat, covered with strongly sclerotised integument, clearly pitted, brown with blackish area around eyes. Carapace slightly trapezoid, white bristles near eyes of first row. Clypeus very low. Chelicerae with two teeth on promargin and five on retromargin (apical tooth very small), fang short. Endites, labium and sternum yellow. Abdomen elongated, shield shaped (its anterior margin almost straight), dorsum covered with large strongly sclerotised scutum. Ventrally abdomen with typical large scuta (Fig. <xref ref-type="fig" rid="F34">185</xref>), as in other species. In front of epigastric furrow clearly visible narrow wedge-shaped sclerotised swelling. Spinnerets yellow. First pair the stoutest, femora basically yellow, slightly darker on sides; patella light yellow, tibia slightly thickened, brown (prolateral surface darker), with light streak dorsally, dense long whitish (probably bleached) setae ventrally; metatarsus long, creamy with black dorsal hump and black line along prolateral side (Fig. <xref ref-type="fig" rid="F34">187</xref>). Legs II–IV yellow, with thin dark line along prolateral sides of patellae and tibiae. Legs without spines, except two short ventral spines on metatarsus I. Palps yellow, tibial apophysis very thin, bulb triangular, embolus spirally coiled on bulb tip (Fig. <xref ref-type="fig" rid="F34">188</xref>).</p><p><bold>Female</bold> unknown.</p></tp:treatment-sec><tp:treatment-sec sec-type="distribution" id="SECID0EGPDI"><title>Distribution.</title><p>Known only from the type locality, Nimba Mts in western Africa (Fig. <xref ref-type="fig" rid="F36">198</xref>).</p><fig id="F34" position="float" orientation="portrait"><object-id xmlns:xlink="http://www.w3.org/1999/xlink" content-type="doi" xlink:type="simple">10.3897/zookeys.944.49921.figures184-188</object-id><object-id xmlns:xlink="http://www.w3.org/1999/xlink" content-type="arpha" xlink:type="simple">2D05D61C-36F8-52EA-B50F-0CDDE06E0A80</object-id><label>Figures 184–188.</label><caption><p><italic><tp:taxon-name><tp:taxon-name-part taxon-name-part-type="genus" reg="Peplometus">Peplometus</tp:taxon-name-part> <tp:taxon-name-part taxon-name-part-type="species" reg="nimba">nimba</tp:taxon-name-part></tp:taxon-name></italic><bold>184</bold> male, holotype, habitus, dorsal view <bold>185</bold> venter of abdomen <bold>186</bold> first leg, retrolateral view <bold>187</bold> first leg, prolateral view <bold>188</bold> palpal organ, ventral view.</p></caption><graphic xmlns:xlink="http://www.w3.org/1999/xlink" xlink:href="zookeys-944-047-g034.jpg" position="float" orientation="portrait" xlink:type="simple" id="oo_427086.jpg"><uri content-type="original_file" xlink:type="simple">https://binary.pensoft.net/fig/427086</uri></graphic></fig></tp:treatment-sec><tp:treatment-sec><!--Section generated to contain objects referenced in tp:taxon-treatment.--><fig id="F24" position="float" orientation="portrait"><object-id xmlns:xlink="http://www.w3.org/1999/xlink" content-type="doi" xlink:type="simple">10.3897/zookeys.944.49921.figures129-135</object-id><object-id xmlns:xlink="http://www.w3.org/1999/xlink" content-type="arpha" xlink:type="simple">99EF08D3-5EEC-5FD1-AD79-7B1FA40675DA</object-id><label>Figures 129–135.</label><caption><p>First leg of male <bold>129</bold><italic><tp:taxon-name><tp:taxon-name-part taxon-name-part-type="genus" reg="Pachyballus">Pachyballus</tp:taxon-name-part> <tp:taxon-name-part taxon-name-part-type="species" reg="castaneus">castaneus</tp:taxon-name-part></tp:taxon-name></italic><bold>130</bold><italic><tp:taxon-name><tp:taxon-name-part taxon-name-part-type="genus" reg="Peplometus">Peplometus</tp:taxon-name-part> <tp:taxon-name-part taxon-name-part-type="species" reg="biscutellatus">biscutellatus</tp:taxon-name-part></tp:taxon-name></italic><bold>131, 132</bold><italic><tp:taxon-name><tp:taxon-name-part taxon-name-part-type="genus" reg="Peplometus">P.</tp:taxon-name-part> <tp:taxon-name-part taxon-name-part-type="species" reg="chlorophthalmus">chlorophthalmus</tp:taxon-name-part></tp:taxon-name></italic><bold>133</bold><italic><tp:taxon-name><tp:taxon-name-part taxon-name-part-type="genus" reg="Peplometus">P.</tp:taxon-name-part> <tp:taxon-name-part taxon-name-part-type="species" reg="congoensis">congoensis</tp:taxon-name-part></tp:taxon-name></italic><bold>134</bold><italic><tp:taxon-name><tp:taxon-name-part taxon-name-part-type="genus" reg="Pachyballus">P.</tp:taxon-name-part> <tp:taxon-name-part taxon-name-part-type="species" reg="oyo">oyo</tp:taxon-name-part></tp:taxon-name></italic><bold>135</bold><italic><tp:taxon-name><tp:taxon-name-part taxon-name-part-type="genus" reg="Peplometus">P.</tp:taxon-name-part> <tp:taxon-name-part taxon-name-part-type="species" reg="nimba">nimba</tp:taxon-name-part></tp:taxon-name></italic><bold>132</bold> retrolateral view, others prolateral view.</p></caption><graphic xmlns:xlink="http://www.w3.org/1999/xlink" xlink:href="zookeys-944-047-g024.jpg" position="float" orientation="portrait" xlink:type="simple" id="oo_427075.jpg"><uri content-type="original_file" xlink:type="simple">https://binary.pensoft.net/fig/427075</uri></graphic></fig><fig id="F36" position="float" orientation="portrait"><object-id xmlns:xlink="http://www.w3.org/1999/xlink" content-type="doi" xlink:type="simple">10.3897/zookeys.944.49921.figures193-198</object-id><object-id xmlns:xlink="http://www.w3.org/1999/xlink" content-type="arpha" xlink:type="simple">A978F81A-BDE7-5D2B-B42B-9D0311F78341</object-id><label>Figures 193–198.</label><caption><p>Distribution maps of <italic><tp:taxon-name><tp:taxon-name-part taxon-name-part-type="genus" reg="Pachyballus">Pachyballus</tp:taxon-name-part></tp:taxon-name></italic> and <italic><tp:taxon-name><tp:taxon-name-part taxon-name-part-type="genus" reg="Peplometus">Peplometus</tp:taxon-name-part></tp:taxon-name></italic> species. <bold>193</bold> circle – <italic><tp:taxon-name><tp:taxon-name-part taxon-name-part-type="genus" reg="Pachyballus">Pachyballus</tp:taxon-name-part> <tp:taxon-name-part taxon-name-part-type="species" reg="caelestis">caelestis</tp:taxon-name-part></tp:taxon-name></italic>, square – <italic><tp:taxon-name><tp:taxon-name-part taxon-name-part-type="genus" reg="Pachyballus">P.</tp:taxon-name-part> <tp:taxon-name-part taxon-name-part-type="species" reg="castaneus">castaneus</tp:taxon-name-part></tp:taxon-name></italic>, triangle – <italic><tp:taxon-name><tp:taxon-name-part taxon-name-part-type="genus" reg="Pachyballus">P.</tp:taxon-name-part> <tp:taxon-name-part taxon-name-part-type="species" reg="variegatus">variegatus</tp:taxon-name-part></tp:taxon-name></italic><bold>194</bold><italic><tp:taxon-name><tp:taxon-name-part taxon-name-part-type="genus" reg="Pachyballus">P.</tp:taxon-name-part> <tp:taxon-name-part taxon-name-part-type="species" reg="flavipes">flavipes</tp:taxon-name-part></tp:taxon-name></italic><bold>195</bold> circle – <italic><tp:taxon-name><tp:taxon-name-part taxon-name-part-type="genus" reg="Pachyballus">P.</tp:taxon-name-part> <tp:taxon-name-part taxon-name-part-type="species" reg="miniscutulus">miniscutulus</tp:taxon-name-part></tp:taxon-name></italic>, square – <italic><tp:taxon-name><tp:taxon-name-part taxon-name-part-type="genus" reg="Pachyballus">P.</tp:taxon-name-part> <tp:taxon-name-part taxon-name-part-type="species" reg="mombasensis">mombasensis</tp:taxon-name-part></tp:taxon-name></italic>, triangle – <italic><tp:taxon-name><tp:taxon-name-part taxon-name-part-type="genus" reg="Pachyballus">P.</tp:taxon-name-part> <tp:taxon-name-part taxon-name-part-type="species" reg="ornatus">ornatus</tp:taxon-name-part></tp:taxon-name></italic><bold>196</bold><italic><tp:taxon-name><tp:taxon-name-part taxon-name-part-type="genus" reg="Pachyballus">P.</tp:taxon-name-part> <tp:taxon-name-part taxon-name-part-type="species" reg="transversus">transversus</tp:taxon-name-part></tp:taxon-name></italic><bold>197</bold> circle – <italic><tp:taxon-name><tp:taxon-name-part taxon-name-part-type="genus" reg="Peplometus">Peplometus</tp:taxon-name-part> <tp:taxon-name-part taxon-name-part-type="species" reg="biscutellatus">biscutellatus</tp:taxon-name-part></tp:taxon-name></italic>, square – <italic><tp:taxon-name><tp:taxon-name-part taxon-name-part-type="genus" reg="Peplometus">P.</tp:taxon-name-part> <tp:taxon-name-part taxon-name-part-type="species" reg="chlorophthalmus">chlorophthalmus</tp:taxon-name-part></tp:taxon-name></italic><bold>198</bold> circle – <italic><tp:taxon-name><tp:taxon-name-part taxon-name-part-type="genus" reg="Peplometus">P.</tp:taxon-name-part> <tp:taxon-name-part taxon-name-part-type="species" reg="nimba">nimba</tp:taxon-name-part></tp:taxon-name></italic>, square – <italic><tp:taxon-name><tp:taxon-name-part taxon-name-part-type="genus" reg="Pachyballus">P.</tp:taxon-name-part> <tp:taxon-name-part taxon-name-part-type="species" reg="oyo">oyo</tp:taxon-name-part></tp:taxon-name></italic>, triangle – <italic><tp:taxon-name><tp:taxon-name-part taxon-name-part-type="genus" reg="Peplometus">P.</tp:taxon-name-part> <tp:taxon-name-part taxon-name-part-type="species" reg="congoensis">congoensis</tp:taxon-name-part></tp:taxon-name></italic>.</p></caption><graphic xmlns:xlink="http://www.w3.org/1999/xlink" xlink:href="zookeys-944-047-g036.jpg" position="float" orientation="portrait" xlink:type="simple" id="oo_427088.jpg"><uri content-type="original_file" xlink:type="simple">https://binary.pensoft.net/fig/427088</uri></graphic></fig></tp:treatment-sec></tp:taxon-treatment>
